# Supplementary material for: Intraclonal genome diversity of Pseudomonas aeruginosa clones CHA and TB
Source: BMC Genomics. 2013 Jun 22;14:416. doi: 10.1186/1471-2164-14-416 (PMC3697988; doi:10.1186/1471-2164-14-416)
Supplement: Additional file 1: Table S1 — “SNPs common in clone CHA strains”, contains descriptions of 24560 SNPs detected in all clone CHA strains. [file 1471-2164-14-416-S1.xls]

## Sheet: Sheet1
Additional Table 1: SNPs common in clone CHA strains
SNP-pos.*	Ref-base	cons-base	locus_tag	gene name	aa-substitution	aa-exchange
154	T	C	INTERGENIC
167	T	C	INTERGENIC
701	G	C	PA0001	dnaA	A/A	SYNONYMOUS_CODING
839	A	G	PA0001	dnaA	V/V	SYNONYMOUS_CODING
893	T	C	PA0001	dnaA	D/D	SYNONYMOUS_CODING
911	A	G	PA0001	dnaA	E/E	SYNONYMOUS_CODING
947	T	C	PA0001	dnaA	A/A	SYNONYMOUS_CODING
1553	C	T	PA0001	dnaA	A/A	SYNONYMOUS_CODING
1625	T	C	PA0001	dnaA	R/R	SYNONYMOUS_CODING
2496	C	G	PA0002	dnaN	A/A	SYNONYMOUS_CODING
2533	C	T	PA0002	dnaN	L/L	SYNONYMOUS_CODING
2703	C	T	PA0002	dnaN	G/G	SYNONYMOUS_CODING
2793	G	A	PA0002	dnaN	E/E	SYNONYMOUS_CODING
2796	T	C	PA0002	dnaN	R/R	SYNONYMOUS_CODING
2865	T	C	PA0002	dnaN	R/R	SYNONYMOUS_CODING
3009	A	C	PA0002	dnaN	I/I	SYNONYMOUS_CODING
3408	C	T	PA0003	recF	I/I	SYNONYMOUS_CODING
3456	C	T	PA0003	recF	I/I	SYNONYMOUS_CODING
3480	G	A	PA0003	recF	R/R	SYNONYMOUS_CODING
3495	G	A	PA0003	recF	L/L	SYNONYMOUS_CODING
3507	C	T	PA0003	recF	L/L	SYNONYMOUS_CODING
3567	G	C	PA0003	recF	R/R	SYNONYMOUS_CODING
3609	G	A	PA0003	recF	R/R	SYNONYMOUS_CODING
3684	C	T	PA0003	recF	D/D	SYNONYMOUS_CODING
3792	A	C	PA0003	recF	T/T	SYNONYMOUS_CODING
3873	T	C	PA0003	recF	V/V	SYNONYMOUS_CODING
3891	G	A	PA0003	recF	L/L	SYNONYMOUS_CODING
3955	G	T	PA0003	recF	A/S	NON_SYNONYMOUS_CODING
5195	G	A	PA0004	gyrB	K/K	SYNONYMOUS_CODING
5471	G	A	PA0004	gyrB	A/A	SYNONYMOUS_CODING
5498	A	G	PA0004	gyrB	K/K	SYNONYMOUS_CODING
5876	C	A	PA0004	gyrB	P/P	SYNONYMOUS_CODING
6044	C	T	PA0004	gyrB	R/R	SYNONYMOUS_CODING
6209	C	A	PA0004	gyrB	S/S	SYNONYMOUS_CODING
6587	T	C	PA0004	gyrB	D/D	SYNONYMOUS_CODING
6697	A	G	INTERGENIC
6777	G	A	INTERGENIC
6789	T	C	INTERGENIC
6791	G	A	INTERGENIC
6816	A	G	INTERGENIC
6823	G	A	INTERGENIC
6843	G	A	INTERGENIC
6869	T	C	INTERGENIC
6886	C	T	INTERGENIC
6991	A	G	INTERGENIC
8554	C	T	INTERGENIC
8565	C	T	INTERGENIC
8621	G	A	INTERGENIC
9164	C	A	PA0007		P/Q	NON_SYNONYMOUS_CODING
9201	C	T	PA0007		D/D	SYNONYMOUS_CODING
9204	T	C	PA0007		A/A	SYNONYMOUS_CODING
9384	C	G	PA0007		A/A	SYNONYMOUS_CODING
9597	G	T	PA0007		G/G	SYNONYMOUS_CODING
10347	T	C	PA0007		R/R	SYNONYMOUS_CODING
10697	C	A	PA0008	glyS	A/S	NON_SYNONYMOUS_CODING
11345	A	C	PA0008	glyS	S/A	NON_SYNONYMOUS_CODING
12145	A	C	PA0008	glyS	I/S	NON_SYNONYMOUS_CODING
12333	G	A	PA0008	glyS	R/R	SYNONYMOUS_CODING
13627	G	A	PA0010	tag	A/T	NON_SYNONYMOUS_CODING
13668	A	G	PA0010	tag	G/G	SYNONYMOUS_CODING
14187	A	C	INTERGENIC
14275	G	A	PA0011		R/H	NON_SYNONYMOUS_CODING
14444	G	A	PA0011		L/L	SYNONYMOUS_CODING
14681	G	C	PA0011		V/V	SYNONYMOUS_CODING
14687	G	A	PA0011		E/E	SYNONYMOUS_CODING
14720	T	C	PA0011		N/N	SYNONYMOUS_CODING
14756	T	C	PA0011		S/S	SYNONYMOUS_CODING
15080	G	A	PA0011		K/K	SYNONYMOUS_CODING
15119	T	C	PA0011		Y/Y	SYNONYMOUS_CODING
15270	T	C	PA0012		L/L	SYNONYMOUS_CODING
15305	C	G	PA0012		L/L	SYNONYMOUS_CODING
15338	T	G	PA0012		D/E	NON_SYNONYMOUS_CODING
15386	T	C	PA0012		D/D	SYNONYMOUS_CODING
15387	C	T	PA0012		L/L	SYNONYMOUS_CODING
15480	A	G	INTERGENIC
15803	T	C	PA0013		L/L	SYNONYMOUS_CODING
15874	G	A	PA0013		V/V	SYNONYMOUS_CODING
15886	G	A	PA0013		L/L	SYNONYMOUS_CODING
15925	G	C	PA0013		L/L	SYNONYMOUS_CODING
15946	A	C	PA0013		A/A	SYNONYMOUS_CODING
15952	A	C	PA0013		I/I	SYNONYMOUS_CODING
15985	G	A	PA0013		G/G	SYNONYMOUS_CODING
15997	C	T	PA0013		D/D	SYNONYMOUS_CODING
16093	C	T	PA0013		F/F	SYNONYMOUS_CODING
16114	T	C	PA0013		R/R	SYNONYMOUS_CODING
16183	T	C	PA0013		S/S	SYNONYMOUS_CODING
16359	G	T	PA0014		A/A	SYNONYMOUS_CODING
16432	A	T	PA0014		L/Q	NON_SYNONYMOUS_CODING
16691	T	C	INTERGENIC
16708	G	T	INTERGENIC
16863	G	A	INTERGENIC
17281	A	G	INTERGENIC
17293	G	C	INTERGENIC
17516	G	A	PA0016	trkA	T/T	SYNONYMOUS_CODING
17768	T	C	PA0016	trkA	K/K	SYNONYMOUS_CODING
19359	T	A	PA0017		Q/L	NON_SYNONYMOUS_CODING
19403	A	G	PA0017		G/G	SYNONYMOUS_CODING
19489	T	C	PA0017		K/E	NON_SYNONYMOUS_CODING
19649	G	T	PA0017		G/G	SYNONYMOUS_CODING
19931	A	C	PA0017		A/A	SYNONYMOUS_CODING
20184	C	T	PA0018	fmt	E/K	NON_SYNONYMOUS_CODING
20472	T	C	PA0018	fmt	I/V	NON_SYNONYMOUS_CODING
20503	A	G	PA0018	fmt	D/D	SYNONYMOUS_CODING
21656	T	A	INTERGENIC
21933	C	A	PA0020		T/T	SYNONYMOUS_CODING
21951	C	T	PA0020		V/V	SYNONYMOUS_CODING
22125	C	T	PA0020		S/S	SYNONYMOUS_CODING
22317	A	G	PA0020		V/V	SYNONYMOUS_CODING
22347	A	G	PA0020		A/A	SYNONYMOUS_CODING
22581	A	G	PA0020		E/E	SYNONYMOUS_CODING
23107	T	C	PA0021		L/P	NON_SYNONYMOUS_CODING
23117	C	G	PA0021		H/Q	NON_SYNONYMOUS_CODING
23271	A	G	PA0021		T/A	NON_SYNONYMOUS_CODING
24534	T	C	PA0022		T/T	SYNONYMOUS_CODING
24796	G	C	PA0023	qor	L/L	SYNONYMOUS_CODING
24964	G	A	PA0023	qor	H/H	SYNONYMOUS_CODING
24970	G	A	PA0023	qor	Y/Y	SYNONYMOUS_CODING
25045	T	C	PA0023	qor	Q/Q	SYNONYMOUS_CODING
25273	G	C	PA0023	qor	P/P	SYNONYMOUS_CODING
25351	A	C	PA0023	qor	G/G	SYNONYMOUS_CODING
28095	C	T	PA0026	plcB	Y/Y	SYNONYMOUS_CODING
29044	C	T	PA0027		R/R	SYNONYMOUS_CODING
29950	G	A	PA0028		A/T	NON_SYNONYMOUS_CODING
30111	G	T	PA0028		P/P	SYNONYMOUS_CODING
30116	T	C	PA0028		V/A	NON_SYNONYMOUS_CODING
31334	C	T	PA0029		S/N	NON_SYNONYMOUS_CODING
31733	A	G	PA0029		F/S	NON_SYNONYMOUS_CODING
32139	C	T	PA0030		R/Q	NON_SYNONYMOUS_CODING
32225	G	A	PA0030		D/D	SYNONYMOUS_CODING
32846	G	A	PA0030		T/T	SYNONYMOUS_CODING
32858	C	T	PA0030		V/V	SYNONYMOUS_CODING
32951	T	G	PA0030		A/A	SYNONYMOUS_CODING
32987	G	A	INTERGENIC
33075	A	G	PA0031	betC	D/D	SYNONYMOUS_CODING
33234	G	A	PA0031	betC	H/H	SYNONYMOUS_CODING
33264	T	C	PA0031	betC	E/E	SYNONYMOUS_CODING
33273	A	G	PA0031	betC	D/D	SYNONYMOUS_CODING
33411	G	A	PA0031	betC	D/D	SYNONYMOUS_CODING
33683	T	C	PA0031	betC	K/E	NON_SYNONYMOUS_CODING
34284	A	G	PA0031	betC	A/A	SYNONYMOUS_CODING
34314	T	C	PA0031	betC	L/L	SYNONYMOUS_CODING
34371	T	C	PA0031	betC	A/A	SYNONYMOUS_CODING
34689	A	G	PA0032		Q/Q	SYNONYMOUS_CODING
34716	A	G	PA0032		E/E	SYNONYMOUS_CODING
34767	A	G	PA0032		K/K	SYNONYMOUS_CODING
34797	T	C	PA0032		V/V	SYNONYMOUS_CODING
34833	T	C	PA0032		L/L	SYNONYMOUS_CODING
34944	T	C	PA0032		A/A	SYNONYMOUS_CODING
37051	T	G	INTERGENIC
37393	T	G	PA0035	trpA	L/L	SYNONYMOUS_CODING
37528	T	C	PA0035	trpA	G/G	SYNONYMOUS_CODING
37558	T	C	PA0035	trpA	E/E	SYNONYMOUS_CODING
37609	C	T	PA0035	trpA	T/T	SYNONYMOUS_CODING
37625	C	G	PA0035	trpA	S/T	NON_SYNONYMOUS_CODING
37678	C	G	PA0035	trpA	L/L	SYNONYMOUS_CODING
38037	T	C	PA0036	trpB	A/A	SYNONYMOUS_CODING
38535	G	A	PA0036	trpB	D/D	SYNONYMOUS_CODING
38553	G	A	PA0036	trpB	D/D	SYNONYMOUS_CODING
38562	C	T	PA0036	trpB	A/A	SYNONYMOUS_CODING
38595	G	A	PA0036	trpB	G/G	SYNONYMOUS_CODING
38724	A	G	PA0036	trpB	T/T	SYNONYMOUS_CODING
39702	C	T	PA0037	trpI	G/G	SYNONYMOUS_CODING
39934	C	G	PA0037	trpI	P/A	NON_SYNONYMOUS_CODING
39960	G	A	PA0037	trpI	A/A	SYNONYMOUS_CODING
40026	A	G	PA0037	trpI	A/A	SYNONYMOUS_CODING
40032	C	G	PA0037	trpI	L/L	SYNONYMOUS_CODING
41007	C	T	INTERGENIC
44317	T	C	PA0041		D/D	SYNONYMOUS_CODING
44449	T	C	PA0041		A/A	SYNONYMOUS_CODING
44551	A	G	PA0041		A/A	SYNONYMOUS_CODING
44890	C	T	PA0041		V/V	SYNONYMOUS_CODING
45041	C	T	PA0041		L/L	SYNONYMOUS_CODING
48793	G	C	PA0041		A/A	SYNONYMOUS_CODING
49672	T	C	PA0041		F/F	SYNONYMOUS_CODING
49988	C	T	PA0041		L/L	SYNONYMOUS_CODING
50019	A	C	PA0041		D/A	NON_SYNONYMOUS_CODING
50239	C	G	PA0041		V/V	SYNONYMOUS_CODING
50560	A	G	PA0041		V/V	SYNONYMOUS_CODING
50617	A	G	PA0041		E/E	SYNONYMOUS_CODING
50809	C	A	PA0041		L/L	SYNONYMOUS_CODING
50842	C	T	PA0041		S/S	SYNONYMOUS_CODING
51043	C	T	PA0041		D/D	SYNONYMOUS_CODING
51049	C	G	PA0041		G/G	SYNONYMOUS_CODING
52114	C	A	PA0041		A/A	SYNONYMOUS_CODING
52567	G	A	PA0041		K/K	SYNONYMOUS_CODING
52789	T	C	PA0041		N/N	SYNONYMOUS_CODING
52792	T	C	PA0041		V/V	SYNONYMOUS_CODING
52855	T	C	PA0041		G/G	SYNONYMOUS_CODING
52891	A	G	PA0041		L/L	SYNONYMOUS_CODING
52958	A	T	PA0041		T/S	NON_SYNONYMOUS_CODING
53071	A	G	PA0041		G/G	SYNONYMOUS_CODING
53915	C	T	INTERGENIC
53952	A	G	INTERGENIC
53984	C	A	INTERGENIC
54414	G	A	INTERGENIC
54489	A	G	INTERGENIC
54492	G	T	INTERGENIC
56334	C	T	INTERGENIC
56339	G	A	INTERGENIC
56340	G	A	INTERGENIC
56375	G	A	INTERGENIC
56398	C	G	INTERGENIC
56543	C	A	INTERGENIC
56589	T	C	PA0042		V/A	NON_SYNONYMOUS_CODING
56650	G	A	PA0042		Q/Q	SYNONYMOUS_CODING
56677	T	C	PA0042		D/D	SYNONYMOUS_CODING
56707	T	C	PA0042		R/R	SYNONYMOUS_CODING
56734	G	A	PA0042		K/K	SYNONYMOUS_CODING
56946	G	A	INTERGENIC
56952	C	T	INTERGENIC
56970	C	T	INTERGENIC
57005	G	C	INTERGENIC
57027	A	G	INTERGENIC
57169	T	C	INTERGENIC
57189	C	T	INTERGENIC
57196	A	G	INTERGENIC
57217	G	A	PA0043		L/L	SYNONYMOUS_CODING
57263	T	C	PA0043		L/L	SYNONYMOUS_CODING
57442	G	A	PA0043		L/L	SYNONYMOUS_CODING
57464	A	G	PA0043		D/D	SYNONYMOUS_CODING
57527	G	A	PA0043		R/R	SYNONYMOUS_CODING
57764	G	A	PA0043		D/D	SYNONYMOUS_CODING
58001	A	G	PA0043		I/I	SYNONYMOUS_CODING
58274	C	T	PA0043		A/A	SYNONYMOUS_CODING
58295	C	G	PA0043		L/L	SYNONYMOUS_CODING
58538	T	C	PA0043		A/A	SYNONYMOUS_CODING
58585	A	G	PA0043		W/R	NON_SYNONYMOUS_CODING
58962	T	C	PA0044	exoT	A/A	SYNONYMOUS_CODING
59032	G	T	PA0044	exoT	A/S	NON_SYNONYMOUS_CODING
59085	T	G	PA0044	exoT	S/S	SYNONYMOUS_CODING
59226	T	C	PA0044	exoT	A/A	SYNONYMOUS_CODING
59232	A	C	PA0044	exoT	R/R	SYNONYMOUS_CODING
59607	C	T	PA0044	exoT	L/L	SYNONYMOUS_CODING
59640	G	T	PA0044	exoT	R/R	SYNONYMOUS_CODING
59655	A	G	PA0044	exoT	G/G	SYNONYMOUS_CODING
59658	G	A	PA0044	exoT	R/R	SYNONYMOUS_CODING
59670	G	T	PA0044	exoT	A/A	SYNONYMOUS_CODING
59690	G	A	PA0044	exoT	R/Q	NON_SYNONYMOUS_CODING
59839	G	A	PA0044	exoT	G/S	NON_SYNONYMOUS_CODING
59982	T	C	PA0044	exoT	S/S	SYNONYMOUS_CODING
60245	T	G	INTERGENIC
60246	A	G	INTERGENIC
60287	T	C	INTERGENIC
60291	A	G	INTERGENIC
60296	A	G	INTERGENIC
60414	G	A	INTERGENIC
60784	A	C	PA0045		P/P	SYNONYMOUS_CODING
61078	T	C	PA0045		F/F	SYNONYMOUS_CODING
61087	C	T	PA0045		L/L	SYNONYMOUS_CODING
61309	C	T	PA0045		V/V	SYNONYMOUS_CODING
61318	C	G	PA0045		G/G	SYNONYMOUS_CODING
61570	G	A	PA0046		V/V	SYNONYMOUS_CODING
61750	T	G	INTERGENIC
61809	T	C	INTERGENIC
62361	C	G	PA0047		P/P	SYNONYMOUS_CODING
62415	T	C	PA0048		E/E	SYNONYMOUS_CODING
62429	C	T	PA0048		A/T	NON_SYNONYMOUS_CODING
62708	T	C	PA0048		I/V	NON_SYNONYMOUS_CODING
62714	G	A	PA0048		L/L	SYNONYMOUS_CODING
62806	A	G	INTERGENIC
62869	C	G	INTERGENIC
62876	C	T	INTERGENIC
62973	G	T	INTERGENIC
62986	C	T	INTERGENIC
63018	C	T	INTERGENIC
63041	T	A	INTERGENIC
63407	T	C	PA0049		G/G	SYNONYMOUS_CODING
63539	A	G	PA0049		T/T	SYNONYMOUS_CODING
65062	G	T	INTERGENIC
65231	T	G	INTERGENIC
65939	A	G	INTERGENIC
66032	G	A	INTERGENIC
66043	T	G	INTERGENIC
66084	G	A	INTERGENIC
66290	T	G	INTERGENIC
66971	C	T	PA0051	phzH	Y/Y	SYNONYMOUS_CODING
66980	G	A	PA0051	phzH	V/V	SYNONYMOUS_CODING
67366	T	C	PA0051	phzH	F/S	NON_SYNONYMOUS_CODING
67457	C	T	PA0051	phzH	D/D	SYNONYMOUS_CODING
67984	T	C	PA0051	phzH	V/A	NON_SYNONYMOUS_CODING
68341	G	C	PA0052		T/T	SYNONYMOUS_CODING
68353	A	T	PA0052		G/G	SYNONYMOUS_CODING
68395	G	A	PA0052		L/L	SYNONYMOUS_CODING
68639	A	G	INTERGENIC
71422	C	T	PA0056		P/P	SYNONYMOUS_CODING
72618	G	A	INTERGENIC
72761	T	C	PA0058		C/R	NON_SYNONYMOUS_CODING
72841	T	C	PA0058		G/G	SYNONYMOUS_CODING
72883	A	G	PA0058		Q/Q	SYNONYMOUS_CODING
73081	C	T	PA0058		L/L	SYNONYMOUS_CODING
73401	A	G	INTERGENIC
73563	T	C	PA0059	osmC	T/T	SYNONYMOUS_CODING
73581	G	A	PA0059	osmC	K/K	SYNONYMOUS_CODING
73698	C	T	PA0059	osmC	G/G	SYNONYMOUS_CODING
74061	A	G	PA0060		T/A	NON_SYNONYMOUS_CODING
74263	A	G	PA0060		D/G	NON_SYNONYMOUS_CODING
74735	T	C	INTERGENIC
74791	C	T	PA0062		G/G	SYNONYMOUS_CODING
75135	G	T	PA0062		L/M	NON_SYNONYMOUS_CODING
75229	C	T	INTERGENIC
76297	C	A	PA0063		R/R	SYNONYMOUS_CODING
76706	A	G	PA0064		L/L	SYNONYMOUS_CODING
77241	A	G	PA0064		I/I	SYNONYMOUS_CODING
77388	G	A	PA0064		N/N	SYNONYMOUS_CODING
77447	T	C	PA0065		V/V	SYNONYMOUS_CODING
77651	C	G	PA0065		E/D	NON_SYNONYMOUS_CODING
78085	C	T	PA0065		A/T	NON_SYNONYMOUS_CODING
78155	C	T	PA0066		A/T	NON_SYNONYMOUS_CODING
78278	C	G	PA0066		E/Q	NON_SYNONYMOUS_CODING
78408	G	C	PA0066		D/E	NON_SYNONYMOUS_CODING
78982	C	T	PA0067	prlC	C/C	SYNONYMOUS_CODING
79508	T	C	PA0067	prlC	L/L	SYNONYMOUS_CODING
80041	A	G	PA0067	prlC	L/L	SYNONYMOUS_CODING
80286	T	A	PA0067	prlC	V/E	NON_SYNONYMOUS_CODING
80916	G	A	PA0068		P/P	SYNONYMOUS_CODING
81250	C	T	PA0069		R/R	SYNONYMOUS_CODING
81349	C	A	PA0069		I/I	SYNONYMOUS_CODING
81703	G	C	PA0069		L/L	SYNONYMOUS_CODING
81823	C	T	PA0069		N/N	SYNONYMOUS_CODING
82006	C	T	PA0069		V/V	SYNONYMOUS_CODING
82147	G	T	PA0069		V/V	SYNONYMOUS_CODING
84604	T	C	PA0071	tagR1	G/G	SYNONYMOUS_CODING
85370	T	C	PA0072	tagS1	L/L	SYNONYMOUS_CODING
85385	C	G	PA0072	tagS1	R/R	SYNONYMOUS_CODING
85646	T	C	PA0072	tagS1	G/G	SYNONYMOUS_CODING
86380	T	C	PA0073	tagT1	E/E	SYNONYMOUS_CODING
86620	T	C	PA0073	tagT1	V/V	SYNONYMOUS_CODING
86635	T	C	PA0073	tagT1	P/P	SYNONYMOUS_CODING
86662	T	G	PA0073	tagT1	G/G	SYNONYMOUS_CODING
87228	T	C	PA0074	ppkA	V/V	SYNONYMOUS_CODING
88647	A	G	PA0074	ppkA	A/A	SYNONYMOUS_CODING
88833	C	G	PA0074	ppkA	T/T	SYNONYMOUS_CODING
89216	G	T	PA0074	ppkA	L/M	NON_SYNONYMOUS_CODING
89336	A	G	PA0074	ppkA	L/L	SYNONYMOUS_CODING
89469	G	A	PA0074	ppkA	D/D	SYNONYMOUS_CODING
89715	G	T	PA0074	ppkA	R/R	SYNONYMOUS_CODING
90562	A	G	PA0075	pppA	A/A	SYNONYMOUS_CODING
90619	A	G	PA0075	pppA	Y/Y	SYNONYMOUS_CODING
90735	C	A	PA0075	pppA	A/S	NON_SYNONYMOUS_CODING
91000	G	A	PA0076	tagF1	H/H	SYNONYMOUS_CODING
91087	C	T	PA0076	tagF1	P/P	SYNONYMOUS_CODING
91099	C	A	PA0076	tagF1	P/P	SYNONYMOUS_CODING
91102	T	G	PA0076	tagF1	A/A	SYNONYMOUS_CODING
91186	T	C	PA0076	tagF1	E/E	SYNONYMOUS_CODING
91240	T	C	PA0076	tagF1	L/L	SYNONYMOUS_CODING
91303	T	C	PA0076	tagF1	G/G	SYNONYMOUS_CODING
91308	T	C	PA0076	tagF1	T/A	NON_SYNONYMOUS_CODING
91396	C	T	PA0076	tagF1	E/E	SYNONYMOUS_CODING
91707	T	C	PA0077	tssM1	E/E	SYNONYMOUS_CODING
91810	C	G	PA0077	tssM1	S/T	NON_SYNONYMOUS_CODING
91811	T	C	PA0077	tssM1	S/G	NON_SYNONYMOUS_CODING
91896	C	T	PA0077	tssM1	E/E	SYNONYMOUS_CODING
91910	T	C	PA0077	tssM1	T/A	NON_SYNONYMOUS_CODING
91914	T	C	PA0077	tssM1	Q/Q	SYNONYMOUS_CODING
91968	A	G	PA0077	tssM1	T/T	SYNONYMOUS_CODING
92091	G	A	PA0077	tssM1	G/G	SYNONYMOUS_CODING
92139	A	G	PA0077	tssM1	S/S	SYNONYMOUS_CODING
92196	G	A	PA0077	tssM1	D/D	SYNONYMOUS_CODING
92202	G	T	PA0077	tssM1	I/I	SYNONYMOUS_CODING
92403	C	T	PA0077	tssM1	V/V	SYNONYMOUS_CODING
92424	T	C	PA0077	tssM1	E/E	SYNONYMOUS_CODING
92676	T	C	PA0077	tssM1	A/A	SYNONYMOUS_CODING
92748	A	G	PA0077	tssM1	N/N	SYNONYMOUS_CODING
92793	C	T	PA0077	tssM1	Q/Q	SYNONYMOUS_CODING
92814	A	G	PA0077	tssM1	Y/Y	SYNONYMOUS_CODING
92952	G	A	PA0077	tssM1	Y/Y	SYNONYMOUS_CODING
93774	C	T	PA0077	tssM1	A/A	SYNONYMOUS_CODING
93921	G	A	PA0077	tssM1	Y/Y	SYNONYMOUS_CODING
94080	C	T	PA0077	tssM1	L/L	SYNONYMOUS_CODING
94590	C	T	PA0077	tssM1	A/A	SYNONYMOUS_CODING
94608	G	C	PA0077	tssM1	L/L	SYNONYMOUS_CODING
94709	A	G	PA0077	tssM1	L/L	SYNONYMOUS_CODING
94879	A	G	INTERGENIC
94880	T	C	INTERGENIC
95228	T	C	PA0078	tssL1	K/K	SYNONYMOUS_CODING
96917	G	A	PA0079	tssK1	C/C	SYNONYMOUS_CODING
97070	G	T	PA0079	tssK1	A/A	SYNONYMOUS_CODING
97169	T	C	PA0079	tssK1	V/V	SYNONYMOUS_CODING
97310	T	C	PA0079	tssK1	P/P	SYNONYMOUS_CODING
97313	C	G	PA0079	tssK1	A/A	SYNONYMOUS_CODING
97457	A	G	PA0079	tssK1	R/R	SYNONYMOUS_CODING
97685	C	T	PA0079	tssK1	Q/Q	SYNONYMOUS_CODING
100027	A	G	INTERGENIC
100526	C	T	PA0082	tssA1	L/L	SYNONYMOUS_CODING
100714	T	A	PA0082	tssA1	D/E	NON_SYNONYMOUS_CODING
100993	T	C	PA0082	tssA1	D/D	SYNONYMOUS_CODING
101032	T	C	PA0082	tssA1	S/S	SYNONYMOUS_CODING
101325	C	T	PA0083	tssB1	L/L	SYNONYMOUS_CODING
101997	C	A	PA0084	tssC1	L/I	NON_SYNONYMOUS_CODING
101999	T	C	PA0084	tssC1	L/L	SYNONYMOUS_CODING
102359	C	T	PA0084	tssC1	I/I	SYNONYMOUS_CODING
103814	C	T	PA0085	hcp1	N/N	SYNONYMOUS_CODING
103901	A	G	INTERGENIC
104467	T	G	PA0086	tagJ1	G/G	SYNONYMOUS_CODING
104617	T	C	PA0086	tagJ1	D/D	SYNONYMOUS_CODING
104731	A	G	PA0086	tagJ1	G/G	SYNONYMOUS_CODING
105505	G	T	PA0088	tssF1	L/L	SYNONYMOUS_CODING
105686	A	G	PA0088	tssF1	I/V	NON_SYNONYMOUS_CODING
106279	A	G	PA0088	tssF1	A/A	SYNONYMOUS_CODING
106522	A	C	PA0088	tssF1	R/S	NON_SYNONYMOUS_CODING
106765	C	T	PA0088	tssF1	R/R	SYNONYMOUS_CODING
107595	C	G	PA0089	tssG1	A/A	SYNONYMOUS_CODING
108451	T	C	PA0090	clpV1	R/R	SYNONYMOUS_CODING
108832	C	T	PA0090	clpV1	R/R	SYNONYMOUS_CODING
109043	C	T	PA0090	clpV1	L/L	SYNONYMOUS_CODING
109186	C	A	PA0090	clpV1	G/G	SYNONYMOUS_CODING
109249	A	G	PA0090	clpV1	A/A	SYNONYMOUS_CODING
109369	C	T	PA0090	clpV1	G/G	SYNONYMOUS_CODING
109397	C	A	PA0090	clpV1	Q/K	NON_SYNONYMOUS_CODING
109564	T	G	PA0090	clpV1	R/R	SYNONYMOUS_CODING
109780	T	C	PA0090	clpV1	D/D	SYNONYMOUS_CODING
109812	T	C	PA0090	clpV1	V/A	NON_SYNONYMOUS_CODING
110016	G	A	PA0090	clpV1	R/Q	NON_SYNONYMOUS_CODING
110170	A	G	PA0090	clpV1	A/A	SYNONYMOUS_CODING
111069	C	T	PA0091	vgrG1	L/L	SYNONYMOUS_CODING
111095	A	C	PA0091	vgrG1	V/V	SYNONYMOUS_CODING
111104	T	C	PA0091	vgrG1	N/N	SYNONYMOUS_CODING
111122	G	A	PA0091	vgrG1	E/E	SYNONYMOUS_CODING
111126	T	C	PA0091	vgrG1	L/L	SYNONYMOUS_CODING
111152	G	C	PA0091	vgrG1	S/S	SYNONYMOUS_CODING
111185	T	C	PA0091	vgrG1	F/F	SYNONYMOUS_CODING
111203	C	T	PA0091	vgrG1	R/R	SYNONYMOUS_CODING
111206	T	C	PA0091	vgrG1	C/C	SYNONYMOUS_CODING
111345	A	G	PA0091	vgrG1	N/D	NON_SYNONYMOUS_CODING
112940	A	G	INTERGENIC
113037	C	T	PA0092		K/K	SYNONYMOUS_CODING
113078	C	T	PA0092		D/N	NON_SYNONYMOUS_CODING
113220	A	G	PA0092		S/S	SYNONYMOUS_CODING
113715	G	A	PA0093		A/V	NON_SYNONYMOUS_CODING
114029	T	A	PA0093		L/L	SYNONYMOUS_CODING
114127	T	C	PA0093		N/D	NON_SYNONYMOUS_CODING
114209	C	G	PA0093		A/A	SYNONYMOUS_CODING
114284	A	G	PA0093		V/V	SYNONYMOUS_CODING
114437	A	G	PA0093		G/G	SYNONYMOUS_CODING
114610	G	A	INTERGENIC
114737	T	C	PA0094		V/V	SYNONYMOUS_CODING
114920	A	G	PA0094		R/R	SYNONYMOUS_CODING
115252	C	T	INTERGENIC
115976	G	A	PA0095		S/S	SYNONYMOUS_CODING
118491	G	A	PA0097		M/I	NON_SYNONYMOUS_CODING
118702	C	T	PA0097		L/L	SYNONYMOUS_CODING
119137	C	T	PA0098		A/V	NON_SYNONYMOUS_CODING
119177	T	C	PA0098		G/G	SYNONYMOUS_CODING
120183	C	T	PA0099		A/V	NON_SYNONYMOUS_CODING
120216	A	G	PA0099		N/S	NON_SYNONYMOUS_CODING
120334	A	G	PA0099		K/K	SYNONYMOUS_CODING
120445	C	T	PA0099		V/V	SYNONYMOUS_CODING
120784	G	C	PA0099		L/L	SYNONYMOUS_CODING
120844	C	T	PA0099		T/T	SYNONYMOUS_CODING
121699	C	T	PA0100		D/D	SYNONYMOUS_CODING
122253	C	T	PA0100		T/M	NON_SYNONYMOUS_CODING
122253	C	T	PA0101		T/M	NON_SYNONYMOUS_CODING
123160	C	T	PA0101		L/L	SYNONYMOUS_CODING
123182	C	T	PA0101		A/V	NON_SYNONYMOUS_CODING
123218	T	C	PA0101		L/P	NON_SYNONYMOUS_CODING
124592	G	A	PA0102		S/N	NON_SYNONYMOUS_CODING
125415	T	C	PA0103		G/G	SYNONYMOUS_CODING
125513	T	A	PA0103		V/D	NON_SYNONYMOUS_CODING
125739	A	G	PA0103		V/V	SYNONYMOUS_CODING
125760	T	C	PA0103		N/N	SYNONYMOUS_CODING
125928	T	C	PA0103		S/S	SYNONYMOUS_CODING
125971	C	T	PA0103		L/L	SYNONYMOUS_CODING
125976	C	G	PA0103		A/A	SYNONYMOUS_CODING
126141	G	T	PA0103		A/A	SYNONYMOUS_CODING
126515	T	C	INTERGENIC
126725	C	T	PA0104		R/W	NON_SYNONYMOUS_CODING
126909	T	C	PA0104		V/A	NON_SYNONYMOUS_CODING
126943	G	A	PA0104		V/V	SYNONYMOUS_CODING
127827	T	C	PA0105	coxB	D/D	SYNONYMOUS_CODING
128652	C	T	PA0106	coxA	F/F	SYNONYMOUS_CODING
129147	T	G	PA0106	coxA	L/L	SYNONYMOUS_CODING
129148	T	C	PA0106	coxA	L/L	SYNONYMOUS_CODING
129165	T	G	PA0106	coxA	P/P	SYNONYMOUS_CODING
129405	C	T	PA0106	coxA	A/A	SYNONYMOUS_CODING
129651	A	G	PA0106	coxA	A/A	SYNONYMOUS_CODING
130053	C	T	PA0106	coxA	I/I	SYNONYMOUS_CODING
130441	C	T	PA0107		T/T	SYNONYMOUS_CODING
130480	A	C	PA0107		A/A	SYNONYMOUS_CODING
130576	T	C	PA0107		R/R	SYNONYMOUS_CODING
130808	A	G	PA0108	coIII	E/E	SYNONYMOUS_CODING
130895	T	C	PA0108	coIII	S/S	SYNONYMOUS_CODING
131399	C	T	PA0108	coIII	H/H	SYNONYMOUS_CODING
132096	G	C	PA0110		E/Q	NON_SYNONYMOUS_CODING
132188	T	C	PA0110		L/L	SYNONYMOUS_CODING
132698	A	G	PA0111		N/S	NON_SYNONYMOUS_CODING
132871	A	G	PA0111		I/V	NON_SYNONYMOUS_CODING
132927	C	T	PA0111		S/S	SYNONYMOUS_CODING
133002	G	T	PA0111		P/P	SYNONYMOUS_CODING
133004	C	T	PA0111		A/V	NON_SYNONYMOUS_CODING
133223	T	A	PA0112		S/T	NON_SYNONYMOUS_CODING
133360	C	T	PA0112		G/G	SYNONYMOUS_CODING
133435	G	A	PA0112		A/A	SYNONYMOUS_CODING
133450	C	T	PA0112		N/N	SYNONYMOUS_CODING
133471	C	T	PA0112		F/F	SYNONYMOUS_CODING
133594	T	C	PA0112		A/A	SYNONYMOUS_CODING
133699	T	C	PA0112		R/R	SYNONYMOUS_CODING
133787	G	A	PA0112		A/T	NON_SYNONYMOUS_CODING
134180	C	T	PA0112		L/L	SYNONYMOUS_CODING
134275	G	T	PA0112		S/S	SYNONYMOUS_CODING
134519	A	G	PA0113		A/A	SYNONYMOUS_CODING
134597	C	T	PA0113		G/G	SYNONYMOUS_CODING
134600	G	A	PA0113		R/R	SYNONYMOUS_CODING
134720	T	C	PA0113		Y/Y	SYNONYMOUS_CODING
134900	C	A	PA0113		L/L	SYNONYMOUS_CODING
135047	C	T	PA0113		S/S	SYNONYMOUS_CODING
135059	T	C	PA0113		Y/Y	SYNONYMOUS_CODING
135459	C	T	PA0114	senC	T/T	SYNONYMOUS_CODING
135687	T	C	PA0114	senC	G/G	SYNONYMOUS_CODING
136057	G	A	PA0115		D/D	SYNONYMOUS_CODING
136111	G	A	PA0115		L/L	SYNONYMOUS_CODING
136327	T	C	PA0115		A/A	SYNONYMOUS_CODING
136407	G	A	INTERGENIC
136486	G	A	INTERGENIC
136541	G	A	PA0116		E/E	SYNONYMOUS_CODING
137771	A	G	PA0117		D/G	NON_SYNONYMOUS_CODING
137856	A	G	PA0117		K/K	SYNONYMOUS_CODING
138294	T	C	PA0118		Y/Y	SYNONYMOUS_CODING
138315	G	T	PA0118		Q/H	NON_SYNONYMOUS_CODING
138405	T	C	PA0118		A/A	SYNONYMOUS_CODING
138408	A	G	PA0118		G/G	SYNONYMOUS_CODING
138575	T	C	PA0118		V/A	NON_SYNONYMOUS_CODING
138665	G	A	INTERGENIC
139696	T	C	PA0119		R/R	SYNONYMOUS_CODING
139984	C	T	PA0119		G/G	SYNONYMOUS_CODING
140110	C	T	PA0119		A/A	SYNONYMOUS_CODING
140134	T	C	PA0119		S/S	SYNONYMOUS_CODING
140329	A	G	PA0120		E/E	SYNONYMOUS_CODING
141677	G	C	PA0121		T/T	SYNONYMOUS_CODING
141711	A	C	PA0121		S/R	NON_SYNONYMOUS_CODING
141757	C	G	INTERGENIC
141887	A	G	INTERGENIC
142252	T	C	PA0122	rahU	A/A	SYNONYMOUS_CODING
142264	T	C	PA0122	rahU	S/S	SYNONYMOUS_CODING
142737	G	C	PA0123		P/P	SYNONYMOUS_CODING
143145	T	C	PA0123		E/E	SYNONYMOUS_CODING
143295	T	C	INTERGENIC
143301	A	G	INTERGENIC
143331	G	A	INTERGENIC
143354	G	A	INTERGENIC
143376	A	G	INTERGENIC
143441	T	C	INTERGENIC
143450	T	C	INTERGENIC
143452	T	C	INTERGENIC
143462	A	G	INTERGENIC
143479	T	G	INTERGENIC
143500	A	G	INTERGENIC
143585	T	C	PA0124		R/R	SYNONYMOUS_CODING
143806	C	T	PA0124		A/T	NON_SYNONYMOUS_CODING
143989	T	G	PA0125		R/R	SYNONYMOUS_CODING
144175	G	A	INTERGENIC
144244	T	G	INTERGENIC
145797	T	C	PA0128		L/L	SYNONYMOUS_CODING
146051	T	C	PA0129	bauD	I/V	NON_SYNONYMOUS_CODING
146082	T	A	PA0129	bauD	R/R	SYNONYMOUS_CODING
146169	A	G	PA0129	bauD	R/R	SYNONYMOUS_CODING
146364	T	C	PA0129	bauD	P/P	SYNONYMOUS_CODING
146601	A	G	PA0129	bauD	I/I	SYNONYMOUS_CODING
147508	G	A	INTERGENIC
147627	G	A	PA0130	bauC	A/A	SYNONYMOUS_CODING
148401	T	C	PA0130	bauC	K/K	SYNONYMOUS_CODING
148424	A	G	PA0130	bauC	L/L	SYNONYMOUS_CODING
148906	C	T	PA0130	bauC	R/K	NON_SYNONYMOUS_CODING
149047	G	T	PA0130	bauC	T/N	NON_SYNONYMOUS_CODING
149859	C	G	PA0132	bauA	E/Q	NON_SYNONYMOUS_CODING
150133	T	C	PA0132	bauA	E/E	SYNONYMOUS_CODING
150214	A	C	PA0132	bauA	L/L	SYNONYMOUS_CODING
150229	A	G	PA0132	bauA	H/H	SYNONYMOUS_CODING
150271	A	G	PA0132	bauA	G/G	SYNONYMOUS_CODING
150529	G	A	PA0132	bauA	G/G	SYNONYMOUS_CODING
151616	T	C	PA0133	bauR	R/R	SYNONYMOUS_CODING
151736	T	C	PA0133	bauR	Y/Y	SYNONYMOUS_CODING
151839	A	G	INTERGENIC
151856	C	T	INTERGENIC
151946	A	G	PA0134		V/A	NON_SYNONYMOUS_CODING
152248	C	T	PA0134		L/L	SYNONYMOUS_CODING
152773	T	C	PA0134		L/L	SYNONYMOUS_CODING
153016	A	G	PA0134		D/D	SYNONYMOUS_CODING
153220	A	G	PA0134		A/A	SYNONYMOUS_CODING
153253	G	A	PA0134		S/S	SYNONYMOUS_CODING
154045	G	A	INTERGENIC
154087	C	A	INTERGENIC
154101	G	C	INTERGENIC
154120	T	C	INTERGENIC
154130	G	A	INTERGENIC
154278	T	C	INTERGENIC
154618	A	G	PA0136		I/V	NON_SYNONYMOUS_CODING
154638	A	G	PA0136		P/P	SYNONYMOUS_CODING
155178	C	T	PA0136		V/V	SYNONYMOUS_CODING
155634	A	C	PA0136		A/A	SYNONYMOUS_CODING
155670	T	C	PA0136		I/I	SYNONYMOUS_CODING
155911	A	C	PA0136		K/Q	NON_SYNONYMOUS_CODING
156017	G	A	PA0137		R/R	SYNONYMOUS_CODING
156023	G	A	PA0137		S/S	SYNONYMOUS_CODING
156060	T	C	PA0137		L/L	SYNONYMOUS_CODING
156080	C	T	PA0137		G/G	SYNONYMOUS_CODING
156086	G	A	PA0137		L/L	SYNONYMOUS_CODING
156506	C	T	PA0137		D/D	SYNONYMOUS_CODING
157420	G	T	PA0138		A/S	NON_SYNONYMOUS_CODING
157821	G	A	PA0138		V/V	SYNONYMOUS_CODING
157822	C	T	PA0138		L/F	NON_SYNONYMOUS_CODING
157888	G	A	PA0138		V/I	NON_SYNONYMOUS_CODING
158423	C	T	PA0139	ahpC	T/T	SYNONYMOUS_CODING
158507	G	A	PA0139	ahpC	Q/Q	SYNONYMOUS_CODING
159102	C	T	PA0140	ahpF	L/L	SYNONYMOUS_CODING
159911	G	A	PA0140	ahpF	E/E	SYNONYMOUS_CODING
159950	C	T	PA0140	ahpF	D/D	SYNONYMOUS_CODING
160043	T	C	PA0140	ahpF	H/H	SYNONYMOUS_CODING
160082	T	C	PA0140	ahpF	D/D	SYNONYMOUS_CODING
160121	C	T	PA0140	ahpF	V/V	SYNONYMOUS_CODING
160139	C	T	PA0140	ahpF	A/A	SYNONYMOUS_CODING
160525	G	A	INTERGENIC
160582	C	T	PA0141		P/P	SYNONYMOUS_CODING
160978	G	A	PA0141		R/R	SYNONYMOUS_CODING
161755	T	G	INTERGENIC
161783	C	A	INTERGENIC
161790	T	C	INTERGENIC
162213	A	C	PA0142		E/A	NON_SYNONYMOUS_CODING
162256	G	C	PA0142		G/G	SYNONYMOUS_CODING
162427	G	A	PA0142		E/E	SYNONYMOUS_CODING
162580	T	C	PA0142		H/H	SYNONYMOUS_CODING
162655	T	C	PA0142		R/R	SYNONYMOUS_CODING
162982	C	A	PA0142		A/A	SYNONYMOUS_CODING
163135	C	T	PA0142		R/R	SYNONYMOUS_CODING
163189	G	A	PA0142		E/E	SYNONYMOUS_CODING
163192	C	G	PA0142		G/G	SYNONYMOUS_CODING
163659	C	T	PA0143	nuh	I/I	SYNONYMOUS_CODING
163909	G	A	PA0143	nuh	V/I	NON_SYNONYMOUS_CODING
164364	T	C	PA0143	nuh	D/D	SYNONYMOUS_CODING
164379	C	T	PA0143	nuh	F/F	SYNONYMOUS_CODING
164424	T	C	INTERGENIC
164857	T	C	PA0144		E/E	SYNONYMOUS_CODING
164863	G	A	PA0144		G/G	SYNONYMOUS_CODING
164890	C	T	PA0144		A/A	SYNONYMOUS_CODING
164926	G	A	PA0144		D/D	SYNONYMOUS_CODING
164956	T	C	PA0144		R/R	SYNONYMOUS_CODING
165030	A	G	PA0144		L/L	SYNONYMOUS_CODING
165055	G	C	PA0144		N/K	NON_SYNONYMOUS_CODING
165729	C	T	PA0145		A/A	SYNONYMOUS_CODING
166278	C	A	PA0146		T/T	SYNONYMOUS_CODING
167013	G	T	PA0146		K/N	NON_SYNONYMOUS_CODING
167113	T	C	INTERGENIC
167275	T	C	PA0147		L/L	SYNONYMOUS_CODING
167376	T	C	PA0147		N/N	SYNONYMOUS_CODING
167976	C	T	PA0147		D/D	SYNONYMOUS_CODING
168133	C	T	INTERGENIC
168137	T	C	INTERGENIC
169218	C	T	INTERGENIC
169254	C	A	INTERGENIC
169255	G	A	INTERGENIC
169256	G	A	INTERGENIC
169334	T	C	INTERGENIC
169624	T	C	PA0149		D/D	SYNONYMOUS_CODING
169908	T	C	PA0149		T/T	SYNONYMOUS_CODING
169908	T	C	PA0150		T/T	SYNONYMOUS_CODING
169959	C	A	PA0150		A/A	SYNONYMOUS_CODING
170223	T	C	PA0150		L/L	SYNONYMOUS_CODING
170712	G	A	PA0150		A/A	SYNONYMOUS_CODING
171279	T	A	PA0151		V/D	NON_SYNONYMOUS_CODING
171476	G	C	PA0151		V/L	NON_SYNONYMOUS_CODING
171760	T	C	PA0151		D/D	SYNONYMOUS_CODING
172069	T	C	PA0151		G/G	SYNONYMOUS_CODING
172758	T	C	PA0151		M/T	NON_SYNONYMOUS_CODING
172835	G	C	PA0151		E/Q	NON_SYNONYMOUS_CODING
173302	G	A	PA0151		G/G	SYNONYMOUS_CODING
174704	T	C	INTERGENIC
175426	T	C	PA0153	pcaH	D/D	SYNONYMOUS_CODING
175468	T	C	PA0153	pcaH	R/R	SYNONYMOUS_CODING
175633	G	A	PA0154	pcaG	G/D	NON_SYNONYMOUS_CODING
175639	G	C	PA0154	pcaG	R/P	NON_SYNONYMOUS_CODING
176099	C	T	PA0154	pcaG	F/F	SYNONYMOUS_CODING
176383	C	T	PA0155	pcaR	I/I	SYNONYMOUS_CODING
176695	C	T	PA0155	pcaR	C/C	SYNONYMOUS_CODING
176977	A	G	PA0155	pcaR	E/E	SYNONYMOUS_CODING
178068	C	G	PA0156	triA	P/P	SYNONYMOUS_CODING
178492	C	T	PA0157	triB	A/V	NON_SYNONYMOUS_CODING
179063	A	G	PA0157	triB	A/A	SYNONYMOUS_CODING
179292	G	A	PA0157	triB	V/M	NON_SYNONYMOUS_CODING
179905	G	A	PA0158	triC	Q/Q	SYNONYMOUS_CODING
180184	C	G	PA0158	triC	S/S	SYNONYMOUS_CODING
180871	A	G	PA0158	triC	V/V	SYNONYMOUS_CODING
181045	T	C	PA0158	triC	I/I	SYNONYMOUS_CODING
181216	G	A	PA0158	triC	Q/Q	SYNONYMOUS_CODING
182167	A	G	PA0158	triC	L/L	SYNONYMOUS_CODING
183697	T	G	PA0159		C/W	NON_SYNONYMOUS_CODING
184126	C	T	INTERGENIC
184187	T	A	INTERGENIC
184347	T	C	PA0161		S/P	NON_SYNONYMOUS_CODING
184915	T	G	PA0162	opdC	S/A	NON_SYNONYMOUS_CODING
184981	C	T	PA0162	opdC	L/L	SYNONYMOUS_CODING
185793	C	T	PA0162	opdC	V/V	SYNONYMOUS_CODING
185877	T	C	PA0162	opdC	N/N	SYNONYMOUS_CODING
185932	C	G	INTERGENIC
186524	T	C	PA0163		Q/Q	SYNONYMOUS_CODING
186650	A	G	PA0163		S/S	SYNONYMOUS_CODING
187528	T	C	PA0164		C/R	NON_SYNONYMOUS_CODING
187596	G	A	PA0164		S/S	SYNONYMOUS_CODING
187894	G	T	PA0164		G/C	NON_SYNONYMOUS_CODING
188509	A	G	INTERGENIC
188657	T	C	INTERGENIC
188754	A	G	INTERGENIC
188793	T	C	INTERGENIC
189206	G	A	PA0165		P/P	SYNONYMOUS_CODING
190041	C	T	INTERGENIC
190046	T	G	INTERGENIC
190073	C	T	INTERGENIC
190094	C	G	INTERGENIC
190098	T	C	INTERGENIC
190311	C	T	PA0166		G/G	SYNONYMOUS_CODING
190368	G	A	PA0166		P/P	SYNONYMOUS_CODING
190372	T	C	PA0166		L/L	SYNONYMOUS_CODING
192346	C	T	PA0167		T/I	NON_SYNONYMOUS_CODING
192939	C	T	PA0168		P/L	NON_SYNONYMOUS_CODING
193229	C	T	PA0169	siaD	P/P	SYNONYMOUS_CODING
193637	A	T	PA0169	siaD	G/G	SYNONYMOUS_CODING
194025	T	G	PA0170		D/A	NON_SYNONYMOUS_CODING
194952	A	G	PA0172	siaA	T/T	SYNONYMOUS_CODING
195560	C	T	PA0172	siaA	E/K	NON_SYNONYMOUS_CODING
196398	G	C	PA0172	siaA	H/Q	NON_SYNONYMOUS_CODING
197003	G	A	INTERGENIC
197338	G	A	PA0173		N/N	SYNONYMOUS_CODING
198206	C	G	PA0174		P/P	SYNONYMOUS_CODING
198976	A	G	PA0175		T/T	SYNONYMOUS_CODING
199948	T	C	PA0176	aer2	V/V	SYNONYMOUS_CODING
203353	G	T	PA0178		P/P	SYNONYMOUS_CODING
203376	G	T	PA0178		P/T	NON_SYNONYMOUS_CODING
203679	G	A	PA0178		P/S	NON_SYNONYMOUS_CODING
204563	T	C	INTERGENIC
204706	C	T	PA0180	cttP	S/N	NON_SYNONYMOUS_CODING
204741	C	T	PA0180	cttP	A/A	SYNONYMOUS_CODING
204771	C	T	PA0180	cttP	R/R	SYNONYMOUS_CODING
205140	T	C	PA0180	cttP	E/E	SYNONYMOUS_CODING
205530	G	A	PA0180	cttP	D/D	SYNONYMOUS_CODING
205548	A	G	PA0180	cttP	G/G	SYNONYMOUS_CODING
205627	T	C	PA0180	cttP	N/S	NON_SYNONYMOUS_CODING
205632	A	G	PA0180	cttP	N/N	SYNONYMOUS_CODING
205635	C	T	PA0180	cttP	A/A	SYNONYMOUS_CODING
205654	G	T	PA0180	cttP	A/D	NON_SYNONYMOUS_CODING
205670	C	A	PA0180	cttP	V/F	NON_SYNONYMOUS_CODING
205708	A	G	PA0180	cttP	V/A	NON_SYNONYMOUS_CODING
205746	G	A	PA0180	cttP	C/C	SYNONYMOUS_CODING
205895	G	A	INTERGENIC
205996	T	G	INTERGENIC
206004	G	A	INTERGENIC
206447	T	C	PA0181		T/A	NON_SYNONYMOUS_CODING
206505	A	C	PA0181		P/P	SYNONYMOUS_CODING
206559	C	G	PA0181		V/V	SYNONYMOUS_CODING
207040	G	A	INTERGENIC
207154	C	T	PA0182		R/R	SYNONYMOUS_CODING
207355	T	C	PA0182		N/N	SYNONYMOUS_CODING
208217	C	A	PA0183	atsA	S/S	SYNONYMOUS_CODING
208406	C	T	PA0183	atsA	A/A	SYNONYMOUS_CODING
208639	C	T	PA0183	atsA	D/N	NON_SYNONYMOUS_CODING
208643	G	A	PA0183	atsA	V/V	SYNONYMOUS_CODING
208685	G	A	PA0183	atsA	Y/Y	SYNONYMOUS_CODING
209183	A	G	PA0183	atsA	G/G	SYNONYMOUS_CODING
209801	C	T	PA0184		P/P	SYNONYMOUS_CODING
211117	C	T	PA0185		A/A	SYNONYMOUS_CODING
211747	C	T	PA0185		L/L	SYNONYMOUS_CODING
212094	A	C	INTERGENIC
212135	C	A	INTERGENIC
212225	G	T	INTERGENIC
212387	G	C	PA0186		V/V	SYNONYMOUS_CODING
212795	C	T	PA0186		F/F	SYNONYMOUS_CODING
213140	C	T	PA0186		A/A	SYNONYMOUS_CODING
213206	C	G	PA0186		G/G	SYNONYMOUS_CODING
214403	C	T	PA0187		H/H	SYNONYMOUS_CODING
214481	A	G	PA0187		E/E	SYNONYMOUS_CODING
214532	C	T	PA0187		T/T	SYNONYMOUS_CODING
214559	A	G	PA0187		E/E	SYNONYMOUS_CODING
215026	T	C	PA0188		G/G	SYNONYMOUS_CODING
215182	T	C	PA0188		G/G	SYNONYMOUS_CODING
215334	C	A	PA0188		A/E	NON_SYNONYMOUS_CODING
215545	A	G	INTERGENIC
215704	T	C	PA0189		N/S	NON_SYNONYMOUS_CODING
216012	A	C	PA0189		H/Q	NON_SYNONYMOUS_CODING
216041	T	C	PA0189		T/A	NON_SYNONYMOUS_CODING
216093	A	G	PA0189		A/A	SYNONYMOUS_CODING
216900	A	T	PA0189		N/K	NON_SYNONYMOUS_CODING
217141	A	C	INTERGENIC
217893	C	G	INTERGENIC
217962	G	C	PA0191		A/A	SYNONYMOUS_CODING
218935	A	G	INTERGENIC
219332	C	A	PA0192		A/D	NON_SYNONYMOUS_CODING
220146	T	C	PA0192		G/G	SYNONYMOUS_CODING
220248	A	G	PA0192		Q/Q	SYNONYMOUS_CODING
220467	C	T	PA0192		Y/Y	SYNONYMOUS_CODING
220478	A	G	PA0192		N/S	NON_SYNONYMOUS_CODING
221266	T	C	PA0192		F/L	NON_SYNONYMOUS_CODING
221630	A	G	PA0193		I/V	NON_SYNONYMOUS_CODING
221671	C	T	PA0193		G/G	SYNONYMOUS_CODING
221806	C	T	PA0193		L/L	SYNONYMOUS_CODING
221818	T	C	PA0193		V/V	SYNONYMOUS_CODING
221896	T	C	PA0193		N/N	SYNONYMOUS_CODING
222268	C	T	PA0193		H/H	SYNONYMOUS_CODING
222528	A	C	INTERGENIC
222546	A	C	INTERGENIC
223529	A	C	INTERGENIC
223666	C	T	INTERGENIC
223689	A	G	INTERGENIC
223920	A	G	INTERGENIC
224225	G	A	PA0195	pntAA	S/N	NON_SYNONYMOUS_CODING
224790	C	T	PA0195	pntAA	Y/Y	SYNONYMOUS_CODING
224874	C	T	PA0195	pntAA	T/T	SYNONYMOUS_CODING
225108	T	C	PA0195	pntAA	D/D	SYNONYMOUS_CODING
225511	C	T	PA0195.1	pntAB	L/L	SYNONYMOUS_CODING
225827	T	C	PA0196	pntB	G/G	SYNONYMOUS_CODING
225839	A	G	PA0196	pntB	S/S	SYNONYMOUS_CODING
226094	T	C	PA0196	pntB	F/F	SYNONYMOUS_CODING
226163	A	G	PA0196	pntB	A/A	SYNONYMOUS_CODING
226334	T	G	PA0196	pntB	G/G	SYNONYMOUS_CODING
226397	C	T	PA0196	pntB	G/G	SYNONYMOUS_CODING
226994	T	C	PA0196	pntB	G/G	SYNONYMOUS_CODING
227105	A	G	INTERGENIC
227234	G	A	INTERGENIC
228357	G	C	PA0198	exbB1	R/R	SYNONYMOUS_CODING
229804	T	C	INTERGENIC
230520	C	T	PA0201		A/A	SYNONYMOUS_CODING
237318	C	T	PA0208	mdcA	A/A	SYNONYMOUS_CODING
238017	C	T	PA0208	mdcA	G/G	SYNONYMOUS_CODING
238365	T	C	PA0208	mdcA	G/G	SYNONYMOUS_CODING
238739	A	T	PA0208	mdcA	Q/L	NON_SYNONYMOUS_CODING
238929	G	T	PA0209		G/C	NON_SYNONYMOUS_CODING
238931	C	T	PA0209		G/G	SYNONYMOUS_CODING
239421	T	G	PA0209		C/G	NON_SYNONYMOUS_CODING
239581	C	T	PA0209		A/V	NON_SYNONYMOUS_CODING
239844	T	C	PA0210	mdcC	C/C	SYNONYMOUS_CODING
240006	C	T	PA0210	mdcC	H/H	SYNONYMOUS_CODING
241401	T	C	PA0212	mdcE	A/A	SYNONYMOUS_CODING
241633	C	T	PA0212	mdcE	L/L	SYNONYMOUS_CODING
241954	C	T	PA0213		P/S	NON_SYNONYMOUS_CODING
242055	G	A	PA0213		A/A	SYNONYMOUS_CODING
242603	C	T	PA0214		T/T	SYNONYMOUS_CODING
243801	G	C	PA0215		R/P	NON_SYNONYMOUS_CODING
244080	T	C	PA0216		G/G	SYNONYMOUS_CODING
244185	G	A	PA0216		G/G	SYNONYMOUS_CODING
244357	C	T	PA0216		L/L	SYNONYMOUS_CODING
244467	T	C	PA0216		S/S	SYNONYMOUS_CODING
244539	T	C	PA0216		Y/Y	SYNONYMOUS_CODING
244554	T	C	PA0216		C/C	SYNONYMOUS_CODING
244613	G	C	INTERGENIC
244622	T	A	INTERGENIC
244649	T	G	INTERGENIC
244650	C	G	INTERGENIC
244924	G	T	PA0217		I/I	SYNONYMOUS_CODING
244942	C	G	PA0217		A/A	SYNONYMOUS_CODING
245209	G	A	PA0217		D/D	SYNONYMOUS_CODING
245239	A	G	PA0217		N/N	SYNONYMOUS_CODING
245326	G	A	PA0217		R/R	SYNONYMOUS_CODING
245669	G	A	INTERGENIC
246476	T	G	PA0218		G/G	SYNONYMOUS_CODING
246536	T	C	PA0218		P/P	SYNONYMOUS_CODING
246653	G	C	PA0218		A/A	SYNONYMOUS_CODING
248066	T	A	PA0219		L/Q	NON_SYNONYMOUS_CODING
248381	A	G	PA0219		D/G	NON_SYNONYMOUS_CODING
248382	C	A	PA0219		D/E	NON_SYNONYMOUS_CODING
248526	G	A	PA0219		L/L	SYNONYMOUS_CODING
248535	A	G	PA0219		A/A	SYNONYMOUS_CODING
248907	C	G	PA0220		L/L	SYNONYMOUS_CODING
249240	G	C	PA0220		A/A	SYNONYMOUS_CODING
249246	G	T	PA0220		A/A	SYNONYMOUS_CODING
249330	C	T	PA0220		S/S	SYNONYMOUS_CODING
249975	C	T	PA0220		A/A	SYNONYMOUS_CODING
250831	G	A	PA0221		A/T	NON_SYNONYMOUS_CODING
250935	C	T	PA0221		G/G	SYNONYMOUS_CODING
251142	A	T	PA0221		V/V	SYNONYMOUS_CODING
251408	T	C	PA0221		V/A	NON_SYNONYMOUS_CODING
251586	C	T	PA0221		R/R	SYNONYMOUS_CODING
251722	T	C	INTERGENIC
251878	T	G	PA0222		T/T	SYNONYMOUS_CODING
252352	T	C	PA0222		L/L	SYNONYMOUS_CODING
252778	T	C	PA0222		F/F	SYNONYMOUS_CODING
253735	T	G	PA0223		G/G	SYNONYMOUS_CODING
254853	G	C	PA0225		E/D	NON_SYNONYMOUS_CODING
255335	G	A	INTERGENIC
255368	A	C	INTERGENIC
255714	C	T	PA0226		G/G	SYNONYMOUS_CODING
255843	A	G	PA0226		A/A	SYNONYMOUS_CODING
256038	G	C	PA0226		A/A	SYNONYMOUS_CODING
256751	A	G	PA0227		V/V	SYNONYMOUS_CODING
257515	T	G	PA0228	pcaF	G/G	SYNONYMOUS_CODING
260206	G	C	PA0230	pcaB	A/A	SYNONYMOUS_CODING
261673	A	G	PA0231	pcaD	E/E	SYNONYMOUS_CODING
262039	C	A	PA0232	pcaC	A/D	NON_SYNONYMOUS_CODING
262097	G	A	PA0232	pcaC	E/E	SYNONYMOUS_CODING
262919	G	A	PA0233		E/E	SYNONYMOUS_CODING
263569	A	G	INTERGENIC
263638	C	A	INTERGENIC
264237	T	C	PA0234		L/L	SYNONYMOUS_CODING
264315	T	G	PA0234		D/E	NON_SYNONYMOUS_CODING
264340	C	G	PA0234		H/D	NON_SYNONYMOUS_CODING
265153	A	C	PA0235	pcaK	R/R	SYNONYMOUS_CODING
265177	T	C	PA0235	pcaK	A/A	SYNONYMOUS_CODING
266062	G	A	PA0235	pcaK	G/G	SYNONYMOUS_CODING
266341	T	A	INTERGENIC
266906	A	G	PA0236		E/E	SYNONYMOUS_CODING
267553	C	T	INTERGENIC
267700	C	T	PA0237		H/H	SYNONYMOUS_CODING
267773	A	G	PA0237		T/A	NON_SYNONYMOUS_CODING
267955	G	C	PA0237		V/V	SYNONYMOUS_CODING
268265	A	G	PA0237		I/V	NON_SYNONYMOUS_CODING
268354	A	C	PA0237		A/A	SYNONYMOUS_CODING
268435	T	G	PA0237		L/L	SYNONYMOUS_CODING
268525	T	C	PA0237		D/D	SYNONYMOUS_CODING
268712	T	G	PA0238		S/S	SYNONYMOUS_CODING
269039	A	G	PA0238		R/R	SYNONYMOUS_CODING
269348	C	T	PA0238		R/R	SYNONYMOUS_CODING
269394	T	C	PA0238		L/L	SYNONYMOUS_CODING
269439	C	T	PA0238		L/L	SYNONYMOUS_CODING
269463	G	A	PA0238		A/T	NON_SYNONYMOUS_CODING
269840	T	C	PA0239		L/L	SYNONYMOUS_CODING
269889	G	C	PA0239		S/T	NON_SYNONYMOUS_CODING
269908	G	A	PA0239		Q/Q	SYNONYMOUS_CODING
270034	G	T	PA0239		V/V	SYNONYMOUS_CODING
270241	T	C	PA0239		L/L	SYNONYMOUS_CODING
270944	C	T	PA0240		D/N	NON_SYNONYMOUS_CODING
271312	G	A	PA0240		A/V	NON_SYNONYMOUS_CODING
271575	A	G	PA0240		L/L	SYNONYMOUS_CODING
271877	T	C	INTERGENIC
271943	G	A	PA0241		T/T	SYNONYMOUS_CODING
272255	T	C	PA0241		L/L	SYNONYMOUS_CODING
272822	G	T	PA0241		T/T	SYNONYMOUS_CODING
273023	T	C	PA0241		A/A	SYNONYMOUS_CODING
273615	G	T	INTERGENIC
273951	G	A	PA0242		L/L	SYNONYMOUS_CODING
273998	G	A	PA0242		G/E	NON_SYNONYMOUS_CODING
274005	T	C	PA0242		N/N	SYNONYMOUS_CODING
274876	T	C	PA0242		C/R	NON_SYNONYMOUS_CODING
275439	C	G	PA0242		A/A	SYNONYMOUS_CODING
275591	G	A	PA0242		G/D	NON_SYNONYMOUS_CODING
276119	C	T	PA0243		H/H	SYNONYMOUS_CODING
276356	T	C	PA0243		F/F	SYNONYMOUS_CODING
276395	C	T	PA0243		H/H	SYNONYMOUS_CODING
276437	C	T	PA0243		A/A	SYNONYMOUS_CODING
276443	C	G	INTERGENIC
276445	G	C	INTERGENIC
276463	T	C	INTERGENIC
276474	C	G	INTERGENIC
276479	C	T	INTERGENIC
276711	T	C	PA0244		L/L	SYNONYMOUS_CODING
276830	C	A	PA0244		A/S	NON_SYNONYMOUS_CODING
277068	T	C	PA0244		A/A	SYNONYMOUS_CODING
277083	G	T	PA0244		D/E	NON_SYNONYMOUS_CODING
277127	C	T	PA0244		V/I	NON_SYNONYMOUS_CODING
277201	G	A	PA0244		P/L	NON_SYNONYMOUS_CODING
277251	C	T	PA0244		E/E	SYNONYMOUS_CODING
277255	C	T	PA0244		R/H	NON_SYNONYMOUS_CODING
277269	A	C	PA0244		P/P	SYNONYMOUS_CODING
277278	C	T	PA0244		S/S	SYNONYMOUS_CODING
277409	T	C	PA0245	aroQ2	G/G	SYNONYMOUS_CODING
277637	C	T	PA0245	aroQ2	V/V	SYNONYMOUS_CODING
277655	C	T	PA0245	aroQ2	E/E	SYNONYMOUS_CODING
277762	G	A	PA0245	aroQ2	L/L	SYNONYMOUS_CODING
277860	G	A	INTERGENIC
277908	T	C	PA0246		T/A	NON_SYNONYMOUS_CODING
277993	G	A	PA0246		V/V	SYNONYMOUS_CODING
278176	T	C	PA0246		A/A	SYNONYMOUS_CODING
278199	A	G	PA0246		L/L	SYNONYMOUS_CODING
278500	G	A	PA0246		G/G	SYNONYMOUS_CODING
278845	T	C	PA0246		R/R	SYNONYMOUS_CODING
278903	T	C	PA0246		H/R	NON_SYNONYMOUS_CODING
279091	A	C	PA0246		L/L	SYNONYMOUS_CODING
279272	T	A	PA0246		Y/F	NON_SYNONYMOUS_CODING
279649	A	G	PA0247	pobA	Y/Y	SYNONYMOUS_CODING
279853	G	C	PA0247	pobA	A/A	SYNONYMOUS_CODING
280174	C	G	PA0247	pobA	V/V	SYNONYMOUS_CODING
280466	G	A	PA0247	pobA	T/M	NON_SYNONYMOUS_CODING
280889	G	T	INTERGENIC
280898	C	G	INTERGENIC
280949	C	T	PA0248		T/I	NON_SYNONYMOUS_CODING
280983	G	T	PA0248		A/A	SYNONYMOUS_CODING
281043	C	T	PA0248		R/R	SYNONYMOUS_CODING
281052	T	C	PA0248		D/D	SYNONYMOUS_CODING
281160	C	T	PA0248		P/P	SYNONYMOUS_CODING
281229	A	G	PA0248		V/V	SYNONYMOUS_CODING
281256	C	G	PA0248		A/A	SYNONYMOUS_CODING
281790	T	C	PA0248		R/R	SYNONYMOUS_CODING
282611	G	T	PA0250		V/V	SYNONYMOUS_CODING
282965	A	G	PA0251		Y/H	NON_SYNONYMOUS_CODING
283612	T	G	INTERGENIC
283760	C	T	INTERGENIC
283983	T	G	PA0252		E/D	NON_SYNONYMOUS_CODING
284025	A	G	PA0252		T/T	SYNONYMOUS_CODING
284076	A	G	PA0252		P/P	SYNONYMOUS_CODING
284102	C	T	PA0252		G/S	NON_SYNONYMOUS_CODING
284455	A	G	PA0253		T/T	SYNONYMOUS_CODING
284675	T	C	INTERGENIC
285348	A	G	PA0254		I/T	NON_SYNONYMOUS_CODING
285436	T	C	PA0254		T/A	NON_SYNONYMOUS_CODING
285566	C	T	PA0254		P/P	SYNONYMOUS_CODING
285599	C	T	PA0254		P/P	SYNONYMOUS_CODING
285609	A	T	PA0254		L/Q	NON_SYNONYMOUS_CODING
285620	T	C	PA0254		Q/Q	SYNONYMOUS_CODING
285998	G	A	PA0254		G/G	SYNONYMOUS_CODING
286224	G	A	INTERGENIC
287157	G	T	INTERGENIC
287521	A	C	PA0256		D/E	NON_SYNONYMOUS_CODING
287596	T	C	PA0256		Q/Q	SYNONYMOUS_CODING
288222	C	T	INTERGENIC
288241	G	A	INTERGENIC
288301	T	C	INTERGENIC
288539	A	T	PA0257		Y/N	NON_SYNONYMOUS_CODING
288698	A	G	PA0257		L/L	SYNONYMOUS_CODING
288977	C	T	PA0257		E/K	NON_SYNONYMOUS_CODING
289311	T	G	PA0258		D/A	NON_SYNONYMOUS_CODING
289444	C	T	INTERGENIC
289513	T	G	INTERGENIC
289514	T	G	INTERGENIC
289565	T	C	PA0259		L/L	SYNONYMOUS_CODING
289746	A	G	PA0259		V/A	NON_SYNONYMOUS_CODING
289864	T	C	PA0259		T/A	NON_SYNONYMOUS_CODING
290124	T	C	PA0259		H/R	NON_SYNONYMOUS_CODING
290423	C	G	PA0259		L/F	NON_SYNONYMOUS_CODING
291310	C	T	PA0260		E/E	SYNONYMOUS_CODING
291493	C	A	PA0260		L/L	SYNONYMOUS_CODING
291885	C	T	PA0260		A/T	NON_SYNONYMOUS_CODING
292039	A	G	PA0260		Y/Y	SYNONYMOUS_CODING
292307	T	A	PA0260		Q/L	NON_SYNONYMOUS_CODING
292396	T	C	PA0260		R/R	SYNONYMOUS_CODING
292420	A	G	PA0260		G/G	SYNONYMOUS_CODING
294296	C	T	PA0262		G/S	NON_SYNONYMOUS_CODING
294507	T	C	PA0262		Q/Q	SYNONYMOUS_CODING
295608	T	C	PA0262		A/A	SYNONYMOUS_CODING
297861	T	C	INTERGENIC
297941	A	T	INTERGENIC
298056	C	T	INTERGENIC
298569	G	A	INTERGENIC
298646	A	G	INTERGENIC
298803	T	C	INTERGENIC
298811	T	C	INTERGENIC
298985	T	C	INTERGENIC
299022	A	G	INTERGENIC
299218	T	C	PA0264		T/A	NON_SYNONYMOUS_CODING
299258	A	G	PA0264		I/I	SYNONYMOUS_CODING
299267	C	T	PA0264		G/G	SYNONYMOUS_CODING
299277	T	C	PA0264		D/G	NON_SYNONYMOUS_CODING
299302	T	C	PA0264		T/A	NON_SYNONYMOUS_CODING
299339	C	T	PA0264		P/P	SYNONYMOUS_CODING
299959	G	A	PA0265	gabD	P/P	SYNONYMOUS_CODING
301421	A	G	PA0266	gabT	Q/Q	SYNONYMOUS_CODING
302973	A	G	PA0267		R/R	SYNONYMOUS_CODING
303534	T	C	PA0267		S/S	SYNONYMOUS_CODING
303567	G	A	PA0267		L/L	SYNONYMOUS_CODING
303875	G	A	PA0267		G/D	NON_SYNONYMOUS_CODING
303985	C	T	PA0267		L/L	SYNONYMOUS_CODING
304113	T	G	INTERGENIC
304717	A	G	PA0268		D/D	SYNONYMOUS_CODING
305119	C	T	PA0268		E/E	SYNONYMOUS_CODING
305973	A	G	PA0269		P/P	SYNONYMOUS_CODING
306285	A	T	PA0270		I/F	NON_SYNONYMOUS_CODING
306417	T	C	PA0270		S/P	NON_SYNONYMOUS_CODING
306566	A	G	PA0270		E/E	SYNONYMOUS_CODING
306587	T	C	INTERGENIC
306632	A	C	PA0271		V/V	SYNONYMOUS_CODING
306713	G	A	PA0271		A/A	SYNONYMOUS_CODING
306965	C	G	PA0272		E/D	NON_SYNONYMOUS_CODING
307902	A	G	PA0273		G/G	SYNONYMOUS_CODING
307921	G	A	PA0273		A/V	NON_SYNONYMOUS_CODING
308184	C	G	PA0273		L/L	SYNONYMOUS_CODING
308924	T	C	PA0273		M/V	NON_SYNONYMOUS_CODING
308950	T	G	PA0273		D/A	NON_SYNONYMOUS_CODING
309016	A	G	PA0273		L/P	NON_SYNONYMOUS_CODING
309636	C	T	PA0274		P/P	SYNONYMOUS_CODING
309772	C	T	PA0274		G/D	NON_SYNONYMOUS_CODING
309813	C	G	PA0274		R/R	SYNONYMOUS_CODING
309816	A	G	PA0274		D/D	SYNONYMOUS_CODING
309957	A	G	PA0274		A/A	SYNONYMOUS_CODING
309980	G	A	PA0274		L/L	SYNONYMOUS_CODING
309988	T	C	PA0274		Y/C	NON_SYNONYMOUS_CODING
310021	A	G	PA0274		L/P	NON_SYNONYMOUS_CODING
310491	T	C	PA0275		V/V	SYNONYMOUS_CODING
310527	A	G	PA0275		D/D	SYNONYMOUS_CODING
311466	A	G	PA0277		A/A	SYNONYMOUS_CODING
311826	T	C	PA0277		V/V	SYNONYMOUS_CODING
312030	C	T	PA0277		Q/Q	SYNONYMOUS_CODING
312048	A	G	PA0277		C/C	SYNONYMOUS_CODING
312093	A	T	PA0277		A/A	SYNONYMOUS_CODING
312132	C	A	PA0277		G/G	SYNONYMOUS_CODING
312202	A	G	PA0277		I/T	NON_SYNONYMOUS_CODING
312308	G	A	INTERGENIC
312525	C	A	PA0278		S/S	SYNONYMOUS_CODING
312585	T	G	PA0278		A/A	SYNONYMOUS_CODING
312660	G	A	PA0278		Y/Y	SYNONYMOUS_CODING
312732	A	G	PA0278		G/G	SYNONYMOUS_CODING
312753	T	C	PA0278		A/A	SYNONYMOUS_CODING
312840	T	G	PA0278		A/A	SYNONYMOUS_CODING
312884	C	T	PA0278		V/I	NON_SYNONYMOUS_CODING
313077	G	C	PA0278		A/A	SYNONYMOUS_CODING
313104	C	T	PA0278		P/P	SYNONYMOUS_CODING
313283	A	C	PA0279		R/R	SYNONYMOUS_CODING
313349	A	G	PA0279		A/A	SYNONYMOUS_CODING
313355	T	C	PA0279		V/V	SYNONYMOUS_CODING
313695	G	A	PA0279		G/R	NON_SYNONYMOUS_CODING
313713	G	T	PA0279		A/S	NON_SYNONYMOUS_CODING
313875	T	C	PA0279		S/P	NON_SYNONYMOUS_CODING
314157	T	C	PA0280	cysA	E/E	SYNONYMOUS_CODING
314322	T	C	PA0280	cysA	E/E	SYNONYMOUS_CODING
314511	A	G	PA0280	cysA	G/G	SYNONYMOUS_CODING
314520	C	T	PA0280	cysA	Q/Q	SYNONYMOUS_CODING
314526	G	T	PA0280	cysA	P/P	SYNONYMOUS_CODING
314870	C	T	PA0280	cysA	D/N	NON_SYNONYMOUS_CODING
315048	G	A	PA0281	cysW	H/H	SYNONYMOUS_CODING
315102	G	A	PA0281	cysW	G/G	SYNONYMOUS_CODING
315111	G	A	PA0281	cysW	H/H	SYNONYMOUS_CODING
315114	T	C	PA0281	cysW	G/G	SYNONYMOUS_CODING
315156	G	C	PA0281	cysW	A/A	SYNONYMOUS_CODING
315273	T	G	PA0281	cysW	G/G	SYNONYMOUS_CODING
315291	T	C	PA0281	cysW	P/P	SYNONYMOUS_CODING
315300	C	T	PA0281	cysW	E/E	SYNONYMOUS_CODING
315348	G	T	PA0281	cysW	G/G	SYNONYMOUS_CODING
315540	G	A	PA0281	cysW	G/G	SYNONYMOUS_CODING
315964	T	C	PA0282	cysT	P/P	SYNONYMOUS_CODING
316189	G	A	PA0282	cysT	T/T	SYNONYMOUS_CODING
316255	G	T	PA0282	cysT	G/G	SYNONYMOUS_CODING
316342	G	A	PA0282	cysT	D/D	SYNONYMOUS_CODING
316399	A	G	PA0282	cysT	G/G	SYNONYMOUS_CODING
316411	A	G	PA0282	cysT	N/N	SYNONYMOUS_CODING
316743	G	T	INTERGENIC
316947	A	G	PA0283	sbp	Y/Y	SYNONYMOUS_CODING
316959	T	C	PA0283	sbp	A/A	SYNONYMOUS_CODING
317091	T	C	PA0283	sbp	V/V	SYNONYMOUS_CODING
317223	C	T	PA0283	sbp	V/V	SYNONYMOUS_CODING
317352	T	C	PA0283	sbp	T/T	SYNONYMOUS_CODING
317400	G	T	PA0283	sbp	G/G	SYNONYMOUS_CODING
317724	C	T	PA0283	sbp	A/A	SYNONYMOUS_CODING
317847	C	T	INTERGENIC
318151	G	A	INTERGENIC
318438	G	A	PA0285		H/H	SYNONYMOUS_CODING
318447	A	G	PA0285		G/G	SYNONYMOUS_CODING
318468	G	C	PA0285		G/G	SYNONYMOUS_CODING
318498	A	C	PA0285		R/R	SYNONYMOUS_CODING
318570	T	C	PA0285		V/V	SYNONYMOUS_CODING
318678	T	C	PA0285		E/E	SYNONYMOUS_CODING
318756	G	A	PA0285		N/N	SYNONYMOUS_CODING
318771	T	C	PA0285		E/E	SYNONYMOUS_CODING
318885	A	G	PA0285		N/N	SYNONYMOUS_CODING
319077	C	T	PA0285		E/E	SYNONYMOUS_CODING
319179	A	G	PA0285		H/H	SYNONYMOUS_CODING
319182	C	T	PA0285		Q/Q	SYNONYMOUS_CODING
319239	G	T	PA0285		A/A	SYNONYMOUS_CODING
319305	T	C	PA0285		S/S	SYNONYMOUS_CODING
319398	C	T	PA0285		Q/Q	SYNONYMOUS_CODING
319422	T	C	PA0285		E/E	SYNONYMOUS_CODING
319443	G	A	PA0285		T/T	SYNONYMOUS_CODING
319446	G	T	PA0285		T/T	SYNONYMOUS_CODING
319449	G	A	PA0285		H/H	SYNONYMOUS_CODING
319617	T	C	PA0285		E/E	SYNONYMOUS_CODING
319677	T	C	PA0285		Q/Q	SYNONYMOUS_CODING
319926	A	G	PA0285		D/D	SYNONYMOUS_CODING
319962	T	C	PA0285		V/V	SYNONYMOUS_CODING
320007	G	A	PA0285		T/T	SYNONYMOUS_CODING
320193	C	G	PA0285		P/P	SYNONYMOUS_CODING
320972	T	G	PA0286	desA	A/A	SYNONYMOUS_CODING
321473	C	T	PA0286	desA	S/S	SYNONYMOUS_CODING
321503	C	T	PA0286	desA	V/V	SYNONYMOUS_CODING
321527	G	A	PA0286	desA	E/E	SYNONYMOUS_CODING
322296	C	T	PA0287	gpuP	P/L	NON_SYNONYMOUS_CODING
322351	T	C	PA0287	gpuP	I/I	SYNONYMOUS_CODING
322623	T	A	PA0287	gpuP	I/N	NON_SYNONYMOUS_CODING
322745	C	T	PA0287	gpuP	L/L	SYNONYMOUS_CODING
323143	G	A	PA0287	gpuP	G/G	SYNONYMOUS_CODING
323224	C	T	PA0287	gpuP	R/R	SYNONYMOUS_CODING
323290	C	T	PA0287	gpuP	D/D	SYNONYMOUS_CODING
323371	T	C	PA0287	gpuP	R/R	SYNONYMOUS_CODING
323389	A	G	PA0287	gpuP	G/G	SYNONYMOUS_CODING
323660	C	A	PA0288	gpuA	P/P	SYNONYMOUS_CODING
323672	T	C	PA0288	gpuA	G/G	SYNONYMOUS_CODING
323786	C	T	PA0288	gpuA	G/G	SYNONYMOUS_CODING
323876	T	C	PA0288	gpuA	D/D	SYNONYMOUS_CODING
323882	C	T	PA0288	gpuA	G/G	SYNONYMOUS_CODING
323885	C	T	PA0288	gpuA	D/D	SYNONYMOUS_CODING
324126	C	A	PA0288	gpuA	R/R	SYNONYMOUS_CODING
324128	A	G	PA0288	gpuA	R/R	SYNONYMOUS_CODING
324134	A	C	PA0288	gpuA	I/I	SYNONYMOUS_CODING
324143	C	T	PA0288	gpuA	G/G	SYNONYMOUS_CODING
324152	T	C	PA0288	gpuA	D/D	SYNONYMOUS_CODING
324179	C	T	PA0288	gpuA	I/I	SYNONYMOUS_CODING
324251	G	A	PA0288	gpuA	E/E	SYNONYMOUS_CODING
324293	G	C	PA0288	gpuA	A/A	SYNONYMOUS_CODING
324310	C	A	PA0288	gpuA	A/D	NON_SYNONYMOUS_CODING
324530	G	A	PA0288	gpuA	E/E	SYNONYMOUS_CODING
324589	C	T	INTERGENIC
324649	A	C	PA0289	gpuR	I/L	NON_SYNONYMOUS_CODING
324891	T	C	PA0289	gpuR	F/F	SYNONYMOUS_CODING
324906	C	T	PA0289	gpuR	R/R	SYNONYMOUS_CODING
324978	G	A	PA0289	gpuR	L/L	SYNONYMOUS_CODING
325065	A	G	PA0289	gpuR	E/E	SYNONYMOUS_CODING
325537	C	T	PA0289	gpuR	L/L	SYNONYMOUS_CODING
325546	C	T	PA0289	gpuR	Q/*	STOP_GAINED
325550	T	C	PA0289	gpuR	V/A	NON_SYNONYMOUS_CODING
325551	G	T	PA0289	gpuR	V/V	SYNONYMOUS_CODING
325569	T	C	PA0289	gpuR	G/G	SYNONYMOUS_CODING
325582	C	T	PA0289	gpuR	L/L	SYNONYMOUS_CODING
325588	C	T	INTERGENIC
325642	T	C	INTERGENIC
325864	A	G	PA0290		R/R	SYNONYMOUS_CODING
326044	C	T	PA0290		R/R	SYNONYMOUS_CODING
326089	T	C	PA0290		S/S	SYNONYMOUS_CODING
326180	T	C	PA0290		L/L	SYNONYMOUS_CODING
326530	G	A	PA0290		E/E	SYNONYMOUS_CODING
326533	C	A	PA0290		H/Q	NON_SYNONYMOUS_CODING
326578	C	T	PA0290		A/A	SYNONYMOUS_CODING
326590	A	G	PA0290		G/G	SYNONYMOUS_CODING
326620	C	T	PA0290		A/A	SYNONYMOUS_CODING
326741	T	C	INTERGENIC
326742	C	T	INTERGENIC
326780	T	C	INTERGENIC
326849	G	A	INTERGENIC
326921	C	T	INTERGENIC
326927	T	C	INTERGENIC
327063	G	A	INTERGENIC
327192	A	T	INTERGENIC
327952	T	C	PA0291	oprE	G/G	SYNONYMOUS_CODING
328336	T	C	PA0291	oprE	D/D	SYNONYMOUS_CODING
328423	C	T	PA0291	oprE	G/G	SYNONYMOUS_CODING
328435	T	C	PA0291	oprE	N/N	SYNONYMOUS_CODING
329002	G	A	PA0292	aguA	G/G	SYNONYMOUS_CODING
329110	T	C	PA0292	aguA	V/V	SYNONYMOUS_CODING
329191	G	A	PA0292	aguA	D/D	SYNONYMOUS_CODING
329234	G	A	PA0292	aguA	A/V	NON_SYNONYMOUS_CODING
329308	C	G	PA0292	aguA	E/D	NON_SYNONYMOUS_CODING
329348	G	A	PA0292	aguA	A/V	NON_SYNONYMOUS_CODING
329365	G	A	PA0292	aguA	N/N	SYNONYMOUS_CODING
329996	G	C	PA0293	aguB	S/S	SYNONYMOUS_CODING
330230	A	G	PA0293	aguB	N/N	SYNONYMOUS_CODING
330284	T	C	PA0293	aguB	Q/Q	SYNONYMOUS_CODING
331011	T	C	INTERGENIC
331020	G	A	INTERGENIC
331022	G	T	INTERGENIC
331063	A	C	PA0294	aguR	S/A	NON_SYNONYMOUS_CODING
331175	G	T	PA0294	aguR	V/V	SYNONYMOUS_CODING
331277	G	A	PA0294	aguR	R/R	SYNONYMOUS_CODING
331481	G	A	PA0294	aguR	A/A	SYNONYMOUS_CODING
331620	C	T	PA0294	aguR	G/D	NON_SYNONYMOUS_CODING
332722	C	T	PA0295		P/P	SYNONYMOUS_CODING
334799	T	C	PA0297	spuA	H/H	SYNONYMOUS_CODING
335015	T	C	PA0297	spuA	T/T	SYNONYMOUS_CODING
335019	T	C	PA0297	spuA	L/L	SYNONYMOUS_CODING
335506	A	G	INTERGENIC
336582	C	T	PA0298	spuB	L/L	SYNONYMOUS_CODING
337581	T	C	PA0299	spuC	L/L	SYNONYMOUS_CODING
338730	G	A	PA0300	spuD	K/K	SYNONYMOUS_CODING
339387	G	A	PA0300	spuD	A/A	SYNONYMOUS_CODING
339622	G	A	INTERGENIC
340405	C	T	PA0301	spuE	G/G	SYNONYMOUS_CODING
340495	C	T	PA0301	spuE	G/G	SYNONYMOUS_CODING
340525	T	C	PA0301	spuE	Y/Y	SYNONYMOUS_CODING
340537	C	T	PA0301	spuE	D/D	SYNONYMOUS_CODING
340859	G	T	PA0301	spuE	A/S	NON_SYNONYMOUS_CODING
341284	C	T	PA0302	spuF	G/G	SYNONYMOUS_CODING
341305	A	G	PA0302	spuF	L/L	SYNONYMOUS_CODING
341401	C	T	PA0302	spuF	N/N	SYNONYMOUS_CODING
341602	T	C	PA0302	spuF	A/A	SYNONYMOUS_CODING
342145	G	C	PA0302	spuF	A/A	SYNONYMOUS_CODING
342417	T	C	PA0303	spuG	Y/Y	SYNONYMOUS_CODING
342468	C	T	PA0303	spuG	L/L	SYNONYMOUS_CODING
342711	A	C	PA0303	spuG	L/L	SYNONYMOUS_CODING
343481	T	C	PA0304	spuH	F/L	NON_SYNONYMOUS_CODING
343516	T	C	PA0304	spuH	R/R	SYNONYMOUS_CODING
344187	A	G	INTERGENIC
344363	A	G	PA0305	hacB	Y/Y	SYNONYMOUS_CODING
344510	G	A	PA0305	hacB	G/G	SYNONYMOUS_CODING
344613	C	T	PA0305	hacB	R/K	NON_SYNONYMOUS_CODING
344624	T	C	PA0305	hacB	Q/Q	SYNONYMOUS_CODING
344704	C	T	PA0305	hacB	G/S	NON_SYNONYMOUS_CODING
344737	T	C	PA0305	hacB	T/A	NON_SYNONYMOUS_CODING
344808	C	G	PA0305	hacB	G/A	NON_SYNONYMOUS_CODING
345227	G	A	PA0305	hacB	Y/Y	SYNONYMOUS_CODING
345800	A	C	PA0305	hacB	A/A	SYNONYMOUS_CODING
346157	A	G	PA0305	hacB	A/A	SYNONYMOUS_CODING
347313	C	T	PA0306		I/I	SYNONYMOUS_CODING
347936	T	C	INTERGENIC
348022	T	C	INTERGENIC
348117	A	G	INTERGENIC
348665	G	A	PA0307		A/A	SYNONYMOUS_CODING
348673	C	G	PA0307		A/P	NON_SYNONYMOUS_CODING
349865	G	A	PA0308		A/A	SYNONYMOUS_CODING
349886	T	C	PA0308		P/P	SYNONYMOUS_CODING
350072	A	T	INTERGENIC
350883	G	A	INTERGENIC
351119	C	G	PA0310		A/G	NON_SYNONYMOUS_CODING
351220	G	A	PA0310		G/R	NON_SYNONYMOUS_CODING
351483	T	C	PA0310		F/F	SYNONYMOUS_CODING
351600	G	C	INTERGENIC
351676	C	A	PA0311		S/S	SYNONYMOUS_CODING
351864	G	A	PA0311		L/L	SYNONYMOUS_CODING
352119	G	A	PA0311		L/L	SYNONYMOUS_CODING
352346	G	A	INTERGENIC
352384	T	C	INTERGENIC
352392	A	G	INTERGENIC
352567	C	A	PA0312		G/G	SYNONYMOUS_CODING
352708	G	A	PA0312		E/E	SYNONYMOUS_CODING
352759	G	T	PA0312		P/P	SYNONYMOUS_CODING
353689	A	G	INTERGENIC
353781	G	A	PA0314		N/N	SYNONYMOUS_CODING
354318	A	G	PA0314		G/G	SYNONYMOUS_CODING
355470	T	C	PA0316	serA	P/P	SYNONYMOUS_CODING
356592	G	A	INTERGENIC
357316	T	C	PA0317		R/R	SYNONYMOUS_CODING
357475	T	C	PA0317		D/D	SYNONYMOUS_CODING
357481	A	G	PA0317		P/P	SYNONYMOUS_CODING
357493	G	A	PA0317		E/E	SYNONYMOUS_CODING
358054	C	T	PA0317		P/P	SYNONYMOUS_CODING
358750	C	T	PA0318		S/F	NON_SYNONYMOUS_CODING
359479	T	C	PA0319		I/I	SYNONYMOUS_CODING
359836	C	G	PA0319		T/T	SYNONYMOUS_CODING
360396	T	C	INTERGENIC
360452	T	C	PA0321		A/A	SYNONYMOUS_CODING
360621	G	A	PA0321		A/V	NON_SYNONYMOUS_CODING
360824	G	C	PA0321		D/E	NON_SYNONYMOUS_CODING
361763	G	A	PA0322		D/D	SYNONYMOUS_CODING
362192	C	T	PA0322		L/L	SYNONYMOUS_CODING
362212	T	C	PA0322		M/V	NON_SYNONYMOUS_CODING
363997	C	T	PA0323		E/K	NON_SYNONYMOUS_CODING
364202	T	C	PA0323		L/L	SYNONYMOUS_CODING
364663	T	C	PA0324		A/A	SYNONYMOUS_CODING
365796	C	G	PA0325		L/L	SYNONYMOUS_CODING
366851	C	T	PA0326		P/P	SYNONYMOUS_CODING
367351	T	G	INTERGENIC
368179	T	C	PA0327		S/S	SYNONYMOUS_CODING
368180	C	T	PA0327		L/L	SYNONYMOUS_CODING
368498	T	C	PA0328		Q/Q	SYNONYMOUS_CODING
368729	T	C	PA0328		R/R	SYNONYMOUS_CODING
368822	C	T	PA0328		L/L	SYNONYMOUS_CODING
368859	T	C	PA0328		H/R	NON_SYNONYMOUS_CODING
368999	G	A	PA0328		A/A	SYNONYMOUS_CODING
369182	G	A	PA0328		L/L	SYNONYMOUS_CODING
369185	A	G	PA0328		T/T	SYNONYMOUS_CODING
369383	A	G	PA0328		H/H	SYNONYMOUS_CODING
369465	T	A	PA0328		Q/L	NON_SYNONYMOUS_CODING
369822	T	C	PA0328		N/S	NON_SYNONYMOUS_CODING
370139	G	A	PA0328		G/G	SYNONYMOUS_CODING
370243	T	C	PA0328		K/E	NON_SYNONYMOUS_CODING
370337	A	G	PA0328		Y/Y	SYNONYMOUS_CODING
370349	A	G	PA0328		G/G	SYNONYMOUS_CODING
370364	A	G	PA0328		A/A	SYNONYMOUS_CODING
370738	T	C	PA0329		T/A	NON_SYNONYMOUS_CODING
370756	G	C	PA0329		Q/E	NON_SYNONYMOUS_CODING
370832	C	T	PA0329		V/V	SYNONYMOUS_CODING
370854	T	C	PA0329		N/S	NON_SYNONYMOUS_CODING
371154	A	G	INTERGENIC
371972	G	C	INTERGENIC
372020	C	T	INTERGENIC
372861	T	C	PA0331	ilvA1	T/T	SYNONYMOUS_CODING
373467	T	C	PA0331	ilvA1	G/G	SYNONYMOUS_CODING
374441	T	C	PA0333		L/L	SYNONYMOUS_CODING
375060	A	C	PA0333		E/A	NON_SYNONYMOUS_CODING
375097	G	C	PA0333		R/R	SYNONYMOUS_CODING
375136	T	G	PA0333		A/A	SYNONYMOUS_CODING
375217	C	T	PA0333		G/G	SYNONYMOUS_CODING
375337	T	C	PA0333		R/R	SYNONYMOUS_CODING
375494	A	G	PA0333		T/A	NON_SYNONYMOUS_CODING
375534	G	A	INTERGENIC
375603	T	C	INTERGENIC
375636	A	G	INTERGENIC
375847	G	T	INTERGENIC
375980	G	A	PA0334		P/S	NON_SYNONYMOUS_CODING
375985	G	C	PA0334		A/G	NON_SYNONYMOUS_CODING
376104	A	G	PA0334		G/G	SYNONYMOUS_CODING
376125	G	A	PA0334		Y/Y	SYNONYMOUS_CODING
376347	G	A	PA0334		G/G	SYNONYMOUS_CODING
376494	C	T	PA0334		V/V	SYNONYMOUS_CODING
376615	T	C	PA0334		N/S	NON_SYNONYMOUS_CODING
376636	T	C	PA0334		K/R	NON_SYNONYMOUS_CODING
376670	G	T	PA0334		L/I	NON_SYNONYMOUS_CODING
376783	T	C	PA0334		H/R	NON_SYNONYMOUS_CODING
377090	G	A	PA0334		L/L	SYNONYMOUS_CODING
377109	A	G	PA0334		D/D	SYNONYMOUS_CODING
377196	T	G	INTERGENIC
377228	T	C	INTERGENIC
377287	T	C	PA0335		L/L	SYNONYMOUS_CODING
377446	C	T	PA0335		V/V	SYNONYMOUS_CODING
379017	A	G	PA0337	ptsP	E/E	SYNONYMOUS_CODING
379318	C	T	PA0337	ptsP	L/L	SYNONYMOUS_CODING
379554	G	A	PA0337	ptsP	E/E	SYNONYMOUS_CODING
379764	C	T	PA0337	ptsP	G/G	SYNONYMOUS_CODING
380227	C	T	PA0337	ptsP	L/L	SYNONYMOUS_CODING
381595	A	G	PA0338		R/R	SYNONYMOUS_CODING
381655	C	G	PA0338		A/A	SYNONYMOUS_CODING
381721	C	T	PA0338		T/T	SYNONYMOUS_CODING
381724	T	C	PA0338		G/G	SYNONYMOUS_CODING
381757	T	C	PA0338		V/V	SYNONYMOUS_CODING
381799	T	C	PA0338		G/G	SYNONYMOUS_CODING
381823	C	T	PA0338		L/L	SYNONYMOUS_CODING
381925	T	C	PA0338		F/F	SYNONYMOUS_CODING
381943	T	C	PA0338		N/N	SYNONYMOUS_CODING
382196	G	A	PA0339		R/R	SYNONYMOUS_CODING
382378	T	C	PA0339		I/V	NON_SYNONYMOUS_CODING
382482	C	T	PA0339		G/E	NON_SYNONYMOUS_CODING
382857	C	T	INTERGENIC
382982	C	T	PA0340		G/G	SYNONYMOUS_CODING
383519	G	A	PA0340		P/P	SYNONYMOUS_CODING
384725	A	G	INTERGENIC
385746	T	G	PA0343		A/A	SYNONYMOUS_CODING
385776	G	A	PA0343		L/L	SYNONYMOUS_CODING
385848	T	C	PA0343		P/P	SYNONYMOUS_CODING
385996	T	A	PA0343		K/M	NON_SYNONYMOUS_CODING
386010	G	A	PA0343		T/T	SYNONYMOUS_CODING
386398	C	T	PA0344		G/G	SYNONYMOUS_CODING
386509	C	T	PA0344		A/A	SYNONYMOUS_CODING
386554	T	C	PA0344		E/E	SYNONYMOUS_CODING
386574	C	T	PA0344		V/I	NON_SYNONYMOUS_CODING
386656	A	G	PA0344		T/T	SYNONYMOUS_CODING
386707	G	C	PA0344		G/G	SYNONYMOUS_CODING
386731	G	A	PA0344		A/A	SYNONYMOUS_CODING
387049	G	A	PA0344		C/C	SYNONYMOUS_CODING
387270	C	T	PA0344		A/T	NON_SYNONYMOUS_CODING
387280	T	C	PA0344		E/E	SYNONYMOUS_CODING
387415	G	A	PA0344		D/D	SYNONYMOUS_CODING
387682	A	G	PA0344		R/R	SYNONYMOUS_CODING
388184	T	C	PA0345		A/A	SYNONYMOUS_CODING
388276	G	C	PA0345		H/D	NON_SYNONYMOUS_CODING
388309	G	A	PA0345		L/F	NON_SYNONYMOUS_CODING
388950	A	T	PA0345		L/Q	NON_SYNONYMOUS_CODING
390129	C	G	PA0347	glpQ	V/V	SYNONYMOUS_CODING
390321	C	T	PA0347	glpQ	Q/Q	SYNONYMOUS_CODING
390570	T	C	PA0347	glpQ	E/E	SYNONYMOUS_CODING
390702	C	A	PA0347	glpQ	R/R	SYNONYMOUS_CODING
391300	C	T	PA0348		R/R	SYNONYMOUS_CODING
391552	T	C	PA0348		A/A	SYNONYMOUS_CODING
391645	G	T	PA0348		R/R	SYNONYMOUS_CODING
391714	T	C	PA0348		I/I	SYNONYMOUS_CODING
391748	G	A	PA0348		A/T	NON_SYNONYMOUS_CODING
391805	T	C	PA0348		L/L	SYNONYMOUS_CODING
391840	A	T	PA0348		G/G	SYNONYMOUS_CODING
392005	C	T	PA0348		R/R	SYNONYMOUS_CODING
392208	A	G	PA0349		V/V	SYNONYMOUS_CODING
392692	T	C	PA0349		L/L	SYNONYMOUS_CODING
392715	G	A	PA0349		E/E	SYNONYMOUS_CODING
392762	G	A	PA0349		R/K	NON_SYNONYMOUS_CODING
392805	C	T	PA0349		G/G	SYNONYMOUS_CODING
392848	A	C	PA0349		S/R	NON_SYNONYMOUS_CODING
393005	C	T	PA0349		A/V	NON_SYNONYMOUS_CODING
393965	T	C	PA0351		P/P	SYNONYMOUS_CODING
394235	C	T	PA0351		E/E	SYNONYMOUS_CODING
394437	C	G	INTERGENIC
394526	T	C	PA0352		E/E	SYNONYMOUS_CODING
394790	C	G	PA0352		L/L	SYNONYMOUS_CODING
394856	A	G	PA0352		S/S	SYNONYMOUS_CODING
395237	G	A	PA0352		G/G	SYNONYMOUS_CODING
395372	G	C	PA0352		T/T	SYNONYMOUS_CODING
395687	A	G	PA0352		P/P	SYNONYMOUS_CODING
396049	T	G	INTERGENIC
396668	C	T	PA0353	ilvD	V/I	NON_SYNONYMOUS_CODING
397203	T	C	PA0353	ilvD	L/L	SYNONYMOUS_CODING
398536	T	C	PA0354		V/V	SYNONYMOUS_CODING
398629	C	T	PA0354		A/A	SYNONYMOUS_CODING
398762	T	C	PA0354		Q/R	NON_SYNONYMOUS_CODING
398785	G	A	PA0354		R/R	SYNONYMOUS_CODING
399470	A	G	INTERGENIC
400125	T	C	INTERGENIC
401308	C	T	PA0357	mutM	L/L	SYNONYMOUS_CODING
402109	G	A	PA0358		Q/Q	SYNONYMOUS_CODING
402274	T	C	PA0358		G/G	SYNONYMOUS_CODING
403040	G	A	INTERGENIC
403269	G	A	INTERGENIC
403383	G	A	PA0360		R/K	NON_SYNONYMOUS_CODING
403912	G	C	PA0360		Q/H	NON_SYNONYMOUS_CODING
404162	T	A	PA0360		S/T	NON_SYNONYMOUS_CODING
404380	A	G	INTERGENIC
404764	A	G	PA0361		S/S	SYNONYMOUS_CODING
404894	T	C	PA0361		D/G	NON_SYNONYMOUS_CODING
405007	A	G	PA0361		A/A	SYNONYMOUS_CODING
405187	G	A	PA0361		R/R	SYNONYMOUS_CODING
405925	A	G	PA0361		A/A	SYNONYMOUS_CODING
406155	G	A	INTERGENIC
407267	G	A	PA0364		R/C	NON_SYNONYMOUS_CODING
408540	T	G	PA0364		A/A	SYNONYMOUS_CODING
408848	A	G	INTERGENIC
409318	T	C	PA0365		P/P	SYNONYMOUS_CODING
409918	A	C	PA0366		L/L	SYNONYMOUS_CODING
410587	C	T	PA0366		V/V	SYNONYMOUS_CODING
411151	G	A	INTERGENIC
411400	C	T	PA0367		A/A	SYNONYMOUS_CODING
411637	C	T	PA0367		A/A	SYNONYMOUS_CODING
411826	A	G	PA0367		Q/Q	SYNONYMOUS_CODING
412428	G	T	PA0368		G/G	SYNONYMOUS_CODING
413850	T	C	INTERGENIC
414308	G	A	PA0370		L/L	SYNONYMOUS_CODING
415153	C	T	PA0371		K/K	SYNONYMOUS_CODING
415552	C	A	PA0371		E/D	NON_SYNONYMOUS_CODING
415912	T	C	PA0371		A/A	SYNONYMOUS_CODING
416879	G	A	PA0372		A/A	SYNONYMOUS_CODING
416958	A	G	PA0372		V/A	NON_SYNONYMOUS_CODING
417005	T	C	PA0372		V/V	SYNONYMOUS_CODING
417826	C	G	PA0373	ftsY	R/R	SYNONYMOUS_CODING
417844	A	G	PA0373	ftsY	A/A	SYNONYMOUS_CODING
417862	C	G	PA0373	ftsY	L/L	SYNONYMOUS_CODING
418048	C	T	PA0373	ftsY	G/G	SYNONYMOUS_CODING
418723	G	T	PA0373	ftsY	L/L	SYNONYMOUS_CODING
418929	C	T	PA0374	ftsE	N/N	SYNONYMOUS_CODING
418980	T	C	PA0374	ftsE	I/I	SYNONYMOUS_CODING
419343	C	T	PA0374	ftsE	A/A	SYNONYMOUS_CODING
419789	C	T	PA0375	ftsX	L/L	SYNONYMOUS_CODING
420068	T	C	PA0375	ftsX	A/A	SYNONYMOUS_CODING
420453	T	C	PA0375	ftsX	L/L	SYNONYMOUS_CODING
420494	T	G	PA0375	ftsX	V/V	SYNONYMOUS_CODING
420635	G	A	INTERGENIC
421399	C	T	PA0376	rpoH	D/D	SYNONYMOUS_CODING
421468	T	C	PA0376	rpoH	V/V	SYNONYMOUS_CODING
421697	A	G	PA0377		R/R	SYNONYMOUS_CODING
421758	T	C	PA0377		L/L	SYNONYMOUS_CODING
421772	G	A	PA0377		Q/Q	SYNONYMOUS_CODING
421973	A	G	PA0377		G/G	SYNONYMOUS_CODING
421974	T	C	PA0377		L/L	SYNONYMOUS_CODING
422497	C	T	PA0378		L/L	SYNONYMOUS_CODING
423072	G	C	PA0379		L/L	SYNONYMOUS_CODING
423173	G	A	PA0379		G/D	NON_SYNONYMOUS_CODING
423201	G	T	PA0379		L/L	SYNONYMOUS_CODING
423204	C	T	PA0379		F/F	SYNONYMOUS_CODING
423532	T	C	PA0380		L/L	SYNONYMOUS_CODING
424171	A	G	PA0381	thiG	Q/Q	SYNONYMOUS_CODING
424294	A	C	PA0381	thiG	V/V	SYNONYMOUS_CODING
425130	A	G	PA0382	micA	K/R	NON_SYNONYMOUS_CODING
425881	T	C	PA0383		Y/Y	SYNONYMOUS_CODING
426289	G	A	PA0383		R/R	SYNONYMOUS_CODING
426373	C	T	PA0383		G/G	SYNONYMOUS_CODING
426397	G	A	PA0383		A/A	SYNONYMOUS_CODING
426776	C	T	PA0383		P/S	NON_SYNONYMOUS_CODING
426802	T	C	PA0383		V/V	SYNONYMOUS_CODING
426814	C	T	PA0383		D/D	SYNONYMOUS_CODING
427643	A	G	PA0386		R/R	SYNONYMOUS_CODING
427650	T	C	PA0386		H/R	NON_SYNONYMOUS_CODING
427736	C	T	PA0386		P/P	SYNONYMOUS_CODING
427986	C	T	PA0386		R/H	NON_SYNONYMOUS_CODING
428825	C	T	INTERGENIC
428844	C	G	INTERGENIC
429490	C	T	PA0388		Q/Q	SYNONYMOUS_CODING
430086	G	A	PA0389		S/S	SYNONYMOUS_CODING
430116	C	T	PA0389		V/V	SYNONYMOUS_CODING
430296	G	A	PA0389		T/T	SYNONYMOUS_CODING
430485	G	A	PA0389		D/D	SYNONYMOUS_CODING
430608	A	G	PA0389		L/L	SYNONYMOUS_CODING
430626	G	A	INTERGENIC
430891	G	A	PA0390	metX	Y/Y	SYNONYMOUS_CODING
431032	A	G	PA0390	metX	R/R	SYNONYMOUS_CODING
431128	C	T	PA0390	metX	E/E	SYNONYMOUS_CODING
431260	A	G	PA0390	metX	Y/Y	SYNONYMOUS_CODING
431383	A	G	PA0390	metX	V/V	SYNONYMOUS_CODING
431449	T	A	PA0390	metX	G/G	SYNONYMOUS_CODING
431479	G	A	PA0390	metX	V/V	SYNONYMOUS_CODING
432139	G	A	PA0391		L/L	SYNONYMOUS_CODING
432293	T	C	PA0391		L/L	SYNONYMOUS_CODING
432553	G	A	PA0391		L/L	SYNONYMOUS_CODING
432740	A	G	PA0391		L/L	SYNONYMOUS_CODING
432791	G	A	PA0391		I/I	SYNONYMOUS_CODING
432809	C	T	PA0391		A/A	SYNONYMOUS_CODING
433181	G	A	PA0391		N/N	SYNONYMOUS_CODING
433190	G	A	PA0391		P/P	SYNONYMOUS_CODING
433888	A	G	INTERGENIC
434073	T	C	INTERGENIC
434134	C	T	INTERGENIC
434235	A	G	PA0392		I/I	SYNONYMOUS_CODING
434729	A	G	PA0392		L/L	SYNONYMOUS_CODING
434730	C	T	PA0392		Q/Q	SYNONYMOUS_CODING
435139	T	C	PA0393	proC	A/A	SYNONYMOUS_CODING
435190	C	T	PA0393	proC	V/V	SYNONYMOUS_CODING
435196	G	A	PA0393	proC	S/S	SYNONYMOUS_CODING
435222	A	G	PA0393	proC	C/R	NON_SYNONYMOUS_CODING
436251	G	A	PA0394		S/S	SYNONYMOUS_CODING
436494	C	T	INTERGENIC
436644	A	G	PA0395	pilT	P/P	SYNONYMOUS_CODING
436942	T	C	PA0395	pilT	L/L	SYNONYMOUS_CODING
437004	T	C	PA0395	pilT	D/D	SYNONYMOUS_CODING
437451	C	T	PA0395	pilT	R/R	SYNONYMOUS_CODING
437732	C	T	INTERGENIC
439166	T	C	PA0397		L/L	SYNONYMOUS_CODING
439712	T	C	PA0397		A/A	SYNONYMOUS_CODING
441732	C	T	PA0399		D/D	SYNONYMOUS_CODING
441840	A	G	PA0399		V/V	SYNONYMOUS_CODING
442184	C	G	PA0400		S/S	SYNONYMOUS_CODING
442382	C	T	PA0400		A/A	SYNONYMOUS_CODING
442595	G	A	PA0400		E/E	SYNONYMOUS_CODING
442811	T	C	PA0400		S/S	SYNONYMOUS_CODING
442853	A	G	PA0400		Q/Q	SYNONYMOUS_CODING
443605	T	C	PA0401		L/L	SYNONYMOUS_CODING
443608	T	C	PA0401		A/A	SYNONYMOUS_CODING
444321	T	C	PA0401		I/V	NON_SYNONYMOUS_CODING
444424	G	A	PA0401		S/S	SYNONYMOUS_CODING
444644	T	C	PA0401		D/G	NON_SYNONYMOUS_CODING
444927	C	T	PA0402	pyrB	E/E	SYNONYMOUS_CODING
445068	G	C	PA0402	pyrB	L/L	SYNONYMOUS_CODING
445203	C	T	PA0402	pyrB	R/R	SYNONYMOUS_CODING
445254	T	G	PA0402	pyrB	G/G	SYNONYMOUS_CODING
445925	A	G	PA0403	pyrR	R/R	SYNONYMOUS_CODING
445955	C	G	PA0403	pyrR	V/V	SYNONYMOUS_CODING
446123	A	G	PA0403	pyrR	H/H	SYNONYMOUS_CODING
446769	G	A	PA0404		A/V	NON_SYNONYMOUS_CODING
447920	A	G	PA0406	tonB3	V/A	NON_SYNONYMOUS_CODING
448182	A	G	PA0406	tonB3	F/L	NON_SYNONYMOUS_CODING
448445	G	A	PA0407	gshB	L/L	SYNONYMOUS_CODING
449548	T	C	INTERGENIC
451453	C	T	PA0411	pilJ	S/S	SYNONYMOUS_CODING
451501	T	C	PA0411	pilJ	D/D	SYNONYMOUS_CODING
452047	C	T	PA0411	pilJ	R/R	SYNONYMOUS_CODING
452073	C	T	PA0411	pilJ	A/V	NON_SYNONYMOUS_CODING
452428	C	T	PA0411	pilJ	A/A	SYNONYMOUS_CODING
452527	T	C	PA0411	pilJ	I/I	SYNONYMOUS_CODING
453073	A	T	PA0411	pilJ	G/G	SYNONYMOUS_CODING
453088	A	G	PA0411	pilJ	A/A	SYNONYMOUS_CODING
453352	A	G	PA0412	pilK	Q/Q	SYNONYMOUS_CODING
453508	C	T	PA0412	pilK	F/F	SYNONYMOUS_CODING
453657	T	C	PA0412	pilK	V/A	NON_SYNONYMOUS_CODING
453700	A	G	PA0412	pilK	G/G	SYNONYMOUS_CODING
453778	T	C	PA0412	pilK	A/A	SYNONYMOUS_CODING
454158	G	A	PA0413	chpA	E/E	SYNONYMOUS_CODING
454537	C	T	PA0413	chpA	L/L	SYNONYMOUS_CODING
454689	C	G	PA0413	chpA	A/A	SYNONYMOUS_CODING
454971	G	A	PA0413	chpA	R/R	SYNONYMOUS_CODING
454980	T	A	PA0413	chpA	A/A	SYNONYMOUS_CODING
455058	G	A	PA0413	chpA	G/G	SYNONYMOUS_CODING
455094	C	G	PA0413	chpA	A/A	SYNONYMOUS_CODING
455202	C	A	PA0413	chpA	I/I	SYNONYMOUS_CODING
455835	T	C	PA0413	chpA	P/P	SYNONYMOUS_CODING
455955	C	G	PA0413	chpA	A/A	SYNONYMOUS_CODING
455963	A	G	PA0413	chpA	E/G	NON_SYNONYMOUS_CODING
455975	A	T	PA0413	chpA	Q/L	NON_SYNONYMOUS_CODING
456133	T	C	PA0413	chpA	S/P	NON_SYNONYMOUS_CODING
456599	A	C	PA0413	chpA	E/A	NON_SYNONYMOUS_CODING
456690	A	G	PA0413	chpA	P/P	SYNONYMOUS_CODING
456708	A	G	PA0413	chpA	E/E	SYNONYMOUS_CODING
457338	A	G	PA0413	chpA	P/P	SYNONYMOUS_CODING
457539	A	G	PA0413	chpA	E/E	SYNONYMOUS_CODING
457614	C	T	PA0413	chpA	H/H	SYNONYMOUS_CODING
457620	G	A	PA0413	chpA	E/E	SYNONYMOUS_CODING
457815	G	T	PA0413	chpA	R/R	SYNONYMOUS_CODING
458138	A	T	PA0413	chpA	Y/F	NON_SYNONYMOUS_CODING
458769	G	C	PA0413	chpA	M/I	NON_SYNONYMOUS_CODING
459405	G	A	PA0413	chpA	E/E	SYNONYMOUS_CODING
459537	A	C	PA0413	chpA	A/A	SYNONYMOUS_CODING
459756	A	G	PA0413	chpA	R/R	SYNONYMOUS_CODING
460026	T	C	PA0413	chpA	R/R	SYNONYMOUS_CODING
460365	C	T	PA0413	chpA	I/I	SYNONYMOUS_CODING
460407	C	T	PA0413	chpA	D/D	SYNONYMOUS_CODING
461257	C	T	PA0413	chpA	L/L	SYNONYMOUS_CODING
461304	T	C	PA0413	chpA	H/H	SYNONYMOUS_CODING
461376	T	C	PA0413	chpA	R/R	SYNONYMOUS_CODING
461385	A	G	PA0413	chpA	E/E	SYNONYMOUS_CODING
461563	T	C	PA0414	chpB	V/V	SYNONYMOUS_CODING
461626	C	T	PA0414	chpB	G/G	SYNONYMOUS_CODING
462720	A	G	PA0415	chpC	P/P	SYNONYMOUS_CODING
462831	A	G	PA0415	chpC	V/V	SYNONYMOUS_CODING
462879	T	A	PA0415	chpC	R/R	SYNONYMOUS_CODING
462891	A	G	PA0415	chpC	K/K	SYNONYMOUS_CODING
462971	T	C	PA0415	chpC	V/A	NON_SYNONYMOUS_CODING
463014	G	A	PA0415	chpC	A/A	SYNONYMOUS_CODING
463459	C	T	PA0416	chpD	R/R	SYNONYMOUS_CODING
463495	G	T	PA0416	chpD	E/D	NON_SYNONYMOUS_CODING
463501	C	T	PA0416	chpD	L/L	SYNONYMOUS_CODING
463606	G	A	PA0416	chpD	E/E	SYNONYMOUS_CODING
463623	G	A	PA0416	chpD	G/E	NON_SYNONYMOUS_CODING
463972	T	C	PA0417	chpE	A/A	SYNONYMOUS_CODING
464095	T	C	PA0417	chpE	D/D	SYNONYMOUS_CODING
464119	C	T	PA0417	chpE	L/L	SYNONYMOUS_CODING
464125	G	A	PA0417	chpE	G/G	SYNONYMOUS_CODING
464332	G	T	PA0417	chpE	G/G	SYNONYMOUS_CODING
464620	G	C	PA0418		T/R	NON_SYNONYMOUS_CODING
465126	C	G	PA0418		E/D	NON_SYNONYMOUS_CODING
465423	T	C	PA0418		E/E	SYNONYMOUS_CODING
465555	T	G	PA0418		A/A	SYNONYMOUS_CODING
466129	A	C	PA0419		A/A	SYNONYMOUS_CODING
466222	T	C	PA0419		V/V	SYNONYMOUS_CODING
466225	T	A	PA0419		P/P	SYNONYMOUS_CODING
467076	C	T	PA0420	bioA	A/A	SYNONYMOUS_CODING
467373	G	A	PA0420	bioA	G/G	SYNONYMOUS_CODING
467385	C	T	PA0420	bioA	K/K	SYNONYMOUS_CODING
467394	G	A	PA0420	bioA	C/C	SYNONYMOUS_CODING
467535	A	G	PA0420	bioA	H/H	SYNONYMOUS_CODING
467682	A	G	PA0420	bioA	F/F	SYNONYMOUS_CODING
467715	C	G	PA0420	bioA	L/L	SYNONYMOUS_CODING
467934	T	C	PA0420	bioA	K/K	SYNONYMOUS_CODING
469507	C	T	PA0421		D/D	SYNONYMOUS_CODING
469591	C	T	PA0421		D/D	SYNONYMOUS_CODING
469597	C	T	PA0421		G/G	SYNONYMOUS_CODING
469603	C	T	PA0421		G/G	SYNONYMOUS_CODING
469642	C	T	PA0421		R/R	SYNONYMOUS_CODING
469873	C	T	PA0421		F/F	SYNONYMOUS_CODING
469941	A	C	INTERGENIC
470230	G	C	PA0422		A/A	SYNONYMOUS_CODING
472368	A	G	PA0425	mexA	E/E	SYNONYMOUS_CODING
472569	C	G	PA0425	mexA	G/G	SYNONYMOUS_CODING
473016	G	A	PA0425	mexA	K/K	SYNONYMOUS_CODING
473676	C	T	PA0426	mexB	I/I	SYNONYMOUS_CODING
473685	A	G	PA0426	mexB	P/P	SYNONYMOUS_CODING
474498	C	T	PA0426	mexB	G/G	SYNONYMOUS_CODING
474882	C	T	PA0426	mexB	L/L	SYNONYMOUS_CODING
475470	T	C	PA0426	mexB	D/D	SYNONYMOUS_CODING
475920	T	C	PA0426	mexB	G/G	SYNONYMOUS_CODING
476307	G	A	PA0426	mexB	Q/Q	SYNONYMOUS_CODING
478227	C	T	PA0428		G/S	NON_SYNONYMOUS_CODING
478903	G	A	PA0428		R/R	SYNONYMOUS_CODING
479107	A	C	PA0428		A/A	SYNONYMOUS_CODING
480443	C	T	PA0429		A/A	SYNONYMOUS_CODING
480612	T	G	PA0429		K/T	NON_SYNONYMOUS_CODING
480839	C	T	PA0429		A/A	SYNONYMOUS_CODING
480851	C	G	PA0429		E/D	NON_SYNONYMOUS_CODING
481097	G	A	PA0429		Y/Y	SYNONYMOUS_CODING
481152	A	T	INTERGENIC
481619	C	T	PA0430	metF	E/E	SYNONYMOUS_CODING
481835	C	G	PA0430	metF	P/P	SYNONYMOUS_CODING
482628	T	C	PA0431		H/R	NON_SYNONYMOUS_CODING
482781	C	T	PA0432	sahH	Q/Q	SYNONYMOUS_CODING
483174	T	C	PA0432	sahH	K/K	SYNONYMOUS_CODING
483312	T	G	PA0432	sahH	V/V	SYNONYMOUS_CODING
483579	G	A	PA0432	sahH	G/G	SYNONYMOUS_CODING
483735	A	G	PA0432	sahH	D/D	SYNONYMOUS_CODING
484177	G	A	INTERGENIC
484381	G	A	INTERGENIC
484434	C	T	PA0433		P/S	NON_SYNONYMOUS_CODING
484553	A	G	PA0433		K/K	SYNONYMOUS_CODING
484643	G	T	PA0433		P/P	SYNONYMOUS_CODING
484650	A	G	PA0433		I/V	NON_SYNONYMOUS_CODING
484751	T	G	PA0433		H/Q	NON_SYNONYMOUS_CODING
485097	C	G	PA0434		A/G	NON_SYNONYMOUS_CODING
485698	C	T	PA0434		D/D	SYNONYMOUS_CODING
485773	A	G	PA0434		T/T	SYNONYMOUS_CODING
487330	C	A	PA0435		A/D	NON_SYNONYMOUS_CODING
487362	A	G	PA0435		S/G	NON_SYNONYMOUS_CODING
487367	T	C	PA0435		D/D	SYNONYMOUS_CODING
487557	T	A	PA0435		F/I	NON_SYNONYMOUS_CODING
487703	T	C	PA0435		R/R	SYNONYMOUS_CODING
487728	T	C	PA0435		L/L	SYNONYMOUS_CODING
487816	T	C	PA0435		V/A	NON_SYNONYMOUS_CODING
487868	C	T	PA0435		P/P	SYNONYMOUS_CODING
487871	C	T	PA0435		Y/Y	SYNONYMOUS_CODING
487997	C	T	PA0435		N/N	SYNONYMOUS_CODING
488012	C	T	PA0435		G/G	SYNONYMOUS_CODING
488096	A	G	PA0435		R/R	SYNONYMOUS_CODING
488397	T	C	PA0435		S/P	NON_SYNONYMOUS_CODING
489020	T	C	PA0436		H/H	SYNONYMOUS_CODING
489026	C	T	PA0436		R/R	SYNONYMOUS_CODING
489179	A	C	PA0436		I/I	SYNONYMOUS_CODING
489185	T	G	PA0436		P/P	SYNONYMOUS_CODING
489383	A	T	INTERGENIC
489765	G	A	PA0437	codA	G/G	SYNONYMOUS_CODING
490044	C	T	PA0437	codA	P/P	SYNONYMOUS_CODING
490710	A	G	PA0438	codB	L/L	SYNONYMOUS_CODING
490789	A	G	PA0438	codB	A/A	SYNONYMOUS_CODING
491485	A	C	PA0438	codB	L/L	SYNONYMOUS_CODING
492859	C	T	PA0439		A/T	NON_SYNONYMOUS_CODING
493939	T	C	PA0440		E/E	SYNONYMOUS_CODING
494205	T	C	PA0440		T/A	NON_SYNONYMOUS_CODING
494336	T	C	PA0440		D/G	NON_SYNONYMOUS_CODING
494936	G	T	PA0441	dht	A/A	SYNONYMOUS_CODING
495029	G	A	PA0441	dht	H/H	SYNONYMOUS_CODING
495542	T	C	PA0441	dht	V/V	SYNONYMOUS_CODING
495575	T	G	PA0441	dht	I/I	SYNONYMOUS_CODING
495629	A	C	PA0441	dht	P/P	SYNONYMOUS_CODING
496196	A	G	PA0441	dht	D/D	SYNONYMOUS_CODING
496392	G	A	PA0442		N/N	SYNONYMOUS_CODING
497359	C	T	PA0443		G/G	SYNONYMOUS_CODING
497797	G	C	PA0443		G/G	SYNONYMOUS_CODING
498133	T	C	PA0443		D/D	SYNONYMOUS_CODING
498163	C	T	PA0443		Y/Y	SYNONYMOUS_CODING
499704	G	A	INTERGENIC
499750	G	T	INTERGENIC
499751	T	A	INTERGENIC
501523	T	C	PA0446		V/V	SYNONYMOUS_CODING
501685	G	C	PA0446		T/T	SYNONYMOUS_CODING
501823	C	T	PA0446		T/T	SYNONYMOUS_CODING
502125	G	T	PA0446		L/I	NON_SYNONYMOUS_CODING
503136	G	T	PA0447	gcdH	I/I	SYNONYMOUS_CODING
503305	C	T	PA0447	gcdH	G/D	NON_SYNONYMOUS_CODING
503700	C	T	PA0447	gcdH	A/A	SYNONYMOUS_CODING
504834	C	G	PA0448		L/L	SYNONYMOUS_CODING
505929	G	A	PA0450		V/V	SYNONYMOUS_CODING
505998	G	A	PA0450		D/D	SYNONYMOUS_CODING
506011	T	C	PA0450		Q/R	NON_SYNONYMOUS_CODING
506028	T	C	PA0450		K/K	SYNONYMOUS_CODING
506035	C	T	PA0450		R/H	NON_SYNONYMOUS_CODING
506316	A	C	PA0450		D/E	NON_SYNONYMOUS_CODING
506427	C	T	PA0450		Q/Q	SYNONYMOUS_CODING
506490	T	G	PA0450		I/I	SYNONYMOUS_CODING
506664	G	A	PA0450		D/D	SYNONYMOUS_CODING
506956	C	G	PA0450		S/T	NON_SYNONYMOUS_CODING
507196	C	T	PA0450		R/H	NON_SYNONYMOUS_CODING
507467	G	T	INTERGENIC
507559	G	C	INTERGENIC
507667	C	T	PA0451		L/L	SYNONYMOUS_CODING
507705	A	C	PA0451		G/G	SYNONYMOUS_CODING
507966	G	A	PA0451		A/A	SYNONYMOUS_CODING
507981	C	G	PA0451		G/G	SYNONYMOUS_CODING
507996	T	C	PA0451		A/A	SYNONYMOUS_CODING
508119	A	G	PA0451		Q/Q	SYNONYMOUS_CODING
508120	C	T	PA0451		L/L	SYNONYMOUS_CODING
508140	G	A	PA0451		E/E	SYNONYMOUS_CODING
508191	G	C	PA0451		A/A	SYNONYMOUS_CODING
508407	G	T	PA0451		G/G	SYNONYMOUS_CODING
508871	C	G	PA0451		A/G	NON_SYNONYMOUS_CODING
508917	A	G	PA0451		K/K	SYNONYMOUS_CODING
509106	T	C	PA0452		L/L	SYNONYMOUS_CODING
509159	C	T	PA0452		V/V	SYNONYMOUS_CODING
509234	T	C	PA0452		R/R	SYNONYMOUS_CODING
509294	A	G	PA0452		Q/Q	SYNONYMOUS_CODING
509345	A	G	PA0452		E/E	SYNONYMOUS_CODING
509387	G	A	PA0452		Q/Q	SYNONYMOUS_CODING
510293	C	T	PA0453		Q/Q	SYNONYMOUS_CODING
510406	A	G	PA0453		F/L	NON_SYNONYMOUS_CODING
510514	A	C	INTERGENIC
510538	A	C	INTERGENIC
510676	G	A	PA0454		C/C	SYNONYMOUS_CODING
510907	A	G	PA0454		G/G	SYNONYMOUS_CODING
510988	T	C	PA0454		E/E	SYNONYMOUS_CODING
511117	A	G	PA0454		R/R	SYNONYMOUS_CODING
511421	C	A	PA0454		G/V	NON_SYNONYMOUS_CODING
511444	G	T	PA0454		L/L	SYNONYMOUS_CODING
511648	A	G	PA0454		D/D	SYNONYMOUS_CODING
512716	C	T	PA0454		V/V	SYNONYMOUS_CODING
512728	G	A	PA0454		Y/Y	SYNONYMOUS_CODING
512903	A	G	INTERGENIC
512990	G	A	INTERGENIC
513054	C	A	PA0455	dbpA	L/L	SYNONYMOUS_CODING
513078	C	A	PA0455	dbpA	G/G	SYNONYMOUS_CODING
513768	G	A	PA0455	dbpA	R/R	SYNONYMOUS_CODING
513771	C	T	PA0455	dbpA	Q/Q	SYNONYMOUS_CODING
514023	C	T	PA0455	dbpA	Q/Q	SYNONYMOUS_CODING
515446	A	G	PA0457		V/V	SYNONYMOUS_CODING
515458	C	T	PA0457		G/G	SYNONYMOUS_CODING
515572	T	C	PA0457		G/G	SYNONYMOUS_CODING
515620	T	C	PA0457		F/F	SYNONYMOUS_CODING
515632	T	C	PA0457		P/P	SYNONYMOUS_CODING
515639	A	G	PA0457		S/G	NON_SYNONYMOUS_CODING
515667	A	C	PA0457.1		W/G	NON_SYNONYMOUS_CODING
515738	T	C	PA0457.1		H/R	NON_SYNONYMOUS_CODING
516077	A	G	PA0458		G/G	SYNONYMOUS_CODING
516110	C	T	PA0458		A/A	SYNONYMOUS_CODING
516560	A	G	PA0458		P/P	SYNONYMOUS_CODING
516589	G	A	PA0458		L/L	SYNONYMOUS_CODING
516686	C	T	PA0458		P/P	SYNONYMOUS_CODING
516749	G	A	PA0458		G/G	SYNONYMOUS_CODING
516800	C	T	PA0458		G/G	SYNONYMOUS_CODING
517142	G	C	PA0458		G/G	SYNONYMOUS_CODING
517204	A	G	PA0458		L/L	SYNONYMOUS_CODING
517220	T	C	PA0458		V/V	SYNONYMOUS_CODING
517229	T	C	PA0458		T/T	SYNONYMOUS_CODING
517352	T	C	PA0458		L/L	SYNONYMOUS_CODING
517355	T	C	PA0458		A/A	SYNONYMOUS_CODING
517406	G	A	PA0458		V/V	SYNONYMOUS_CODING
517466	T	C	INTERGENIC
517528	A	G	INTERGENIC
517581	C	A	INTERGENIC
517682	C	T	INTERGENIC
517926	T	C	INTERGENIC
517941	T	C	INTERGENIC
518097	A	G	PA0459		E/E	SYNONYMOUS_CODING
519225	C	T	PA0459		D/D	SYNONYMOUS_CODING
519243	T	C	PA0459		R/R	SYNONYMOUS_CODING
519533	A	G	PA0459		K/R	NON_SYNONYMOUS_CODING
519760	T	C	PA0459		L/L	SYNONYMOUS_CODING
519918	G	T	PA0459		P/P	SYNONYMOUS_CODING
520041	C	T	PA0459		N/N	SYNONYMOUS_CODING
520068	C	A	PA0459		L/L	SYNONYMOUS_CODING
520161	G	A	PA0459		G/G	SYNONYMOUS_CODING
520212	A	G	PA0459		E/E	SYNONYMOUS_CODING
520216	T	C	PA0459		L/L	SYNONYMOUS_CODING
520284	C	T	PA0459		A/A	SYNONYMOUS_CODING
520368	A	G	PA0459		E/E	SYNONYMOUS_CODING
520437	G	A	PA0459		K/K	SYNONYMOUS_CODING
520509	T	G	PA0459		N/K	NON_SYNONYMOUS_CODING
520533	T	C	PA0459		G/G	SYNONYMOUS_CODING
520841	G	A	PA0460		A/A	SYNONYMOUS_CODING
521015	C	T	PA0460		T/T	SYNONYMOUS_CODING
521969	A	G	PA0461		S/S	SYNONYMOUS_CODING
522289	T	C	PA0461		S/G	NON_SYNONYMOUS_CODING
522395	T	C	PA0461		K/K	SYNONYMOUS_CODING
523307	C	A	PA0463	creB	L/L	SYNONYMOUS_CODING
523373	A	G	PA0463	creB	L/L	SYNONYMOUS_CODING
523406	C	T	PA0463	creB	L/L	SYNONYMOUS_CODING
523692	C	T	PA0463	creB	R/C	NON_SYNONYMOUS_CODING
523734	C	T	PA0463	creB	L/L	SYNONYMOUS_CODING
524491	C	G	PA0464	creC	R/R	SYNONYMOUS_CODING
524933	T	C	PA0464	creC	L/L	SYNONYMOUS_CODING
526308	T	C	PA0465	creD	R/R	SYNONYMOUS_CODING
526317	C	T	PA0465	creD	G/G	SYNONYMOUS_CODING
526539	C	T	PA0465	creD	H/H	SYNONYMOUS_CODING
526581	T	C	PA0465	creD	C/C	SYNONYMOUS_CODING
526945	T	C	PA0466		I/I	SYNONYMOUS_CODING
527026	G	A	PA0466		V/V	SYNONYMOUS_CODING
527526	C	G	PA0467		G/A	NON_SYNONYMOUS_CODING
529376	C	T	PA0469		I/I	SYNONYMOUS_CODING
529484	G	A	PA0469		P/P	SYNONYMOUS_CODING
529493	T	C	PA0469		D/D	SYNONYMOUS_CODING
529852	G	A	PA0469		G/E	NON_SYNONYMOUS_CODING
529861	T	C	INTERGENIC
529894	A	G	INTERGENIC
529895	T	A	INTERGENIC
529906	G	A	INTERGENIC
529928	T	A	INTERGENIC
531070	C	G	PA0470	fiuA	A/A	SYNONYMOUS_CODING
531076	G	T	PA0470	fiuA	T/T	SYNONYMOUS_CODING
531079	G	T	PA0470	fiuA	D/E	NON_SYNONYMOUS_CODING
531103	G	A	PA0470	fiuA	D/D	SYNONYMOUS_CODING
531106	C	T	PA0470	fiuA	V/V	SYNONYMOUS_CODING
531109	C	T	PA0470	fiuA	V/V	SYNONYMOUS_CODING
531559	A	G	PA0470	fiuA	Y/Y	SYNONYMOUS_CODING
531657	C	T	PA0470	fiuA	A/T	NON_SYNONYMOUS_CODING
531700	C	G	PA0470	fiuA	P/P	SYNONYMOUS_CODING
532369	A	G	PA0470	fiuA	F/F	SYNONYMOUS_CODING
532686	T	C	PA0471		Q/R	NON_SYNONYMOUS_CODING
533782	T	C	PA0472	fiuI	E/E	SYNONYMOUS_CODING
534022	T	C	PA0472	fiuI	S/S	SYNONYMOUS_CODING
534354	A	T	PA0473		I/I	SYNONYMOUS_CODING
534449	T	C	PA0473		V/A	NON_SYNONYMOUS_CODING
534459	C	T	PA0473		G/G	SYNONYMOUS_CODING
535037	T	C	INTERGENIC
535859	C	T	PA0475		L/L	SYNONYMOUS_CODING
535994	T	C	PA0475		R/R	SYNONYMOUS_CODING
536188	C	T	PA0476		R/H	NON_SYNONYMOUS_CODING
536922	A	G	PA0476		G/G	SYNONYMOUS_CODING
537256	G	A	PA0476		A/V	NON_SYNONYMOUS_CODING
537741	C	T	PA0476		S/S	SYNONYMOUS_CODING
537756	C	G	PA0476		A/A	SYNONYMOUS_CODING
538118	A	G	INTERGENIC
538141	T	C	INTERGENIC
538187	T	C	INTERGENIC
538337	A	C	PA0477		A/A	SYNONYMOUS_CODING
538589	T	C	PA0477		P/P	SYNONYMOUS_CODING
538627	C	T	PA0477		A/T	NON_SYNONYMOUS_CODING
538814	A	G	PA0477		A/A	SYNONYMOUS_CODING
538964	A	G	PA0477		N/N	SYNONYMOUS_CODING
538985	T	C	PA0477		E/E	SYNONYMOUS_CODING
539147	G	A	INTERGENIC
539163	T	G	INTERGENIC
539668	T	C	PA0478		Y/Y	SYNONYMOUS_CODING
539671	C	G	PA0478		R/R	SYNONYMOUS_CODING
539704	A	G	PA0478		E/E	SYNONYMOUS_CODING
539775	T	C	INTERGENIC
540001	T	G	PA0479		I/I	SYNONYMOUS_CODING
540003	T	C	PA0479		I/V	NON_SYNONYMOUS_CODING
540490	A	C	PA0479		R/R	SYNONYMOUS_CODING
540590	G	A	PA0479		A/V	NON_SYNONYMOUS_CODING
540694	C	T	PA0479		A/A	SYNONYMOUS_CODING
540727	G	A	PA0479		D/D	SYNONYMOUS_CODING
540758	C	T	INTERGENIC
540871	C	T	PA0480		D/D	SYNONYMOUS_CODING
540943	C	T	PA0480		G/G	SYNONYMOUS_CODING
540967	G	A	PA0480		A/A	SYNONYMOUS_CODING
541018	C	T	PA0480		R/R	SYNONYMOUS_CODING
541054	C	T	PA0480		Y/Y	SYNONYMOUS_CODING
541091	C	T	PA0480		L/F	NON_SYNONYMOUS_CODING
541526	G	A	PA0480		A/T	NON_SYNONYMOUS_CODING
541640	C	G	INTERGENIC
541653	C	G	INTERGENIC
541847	G	A	PA0481		V/I	NON_SYNONYMOUS_CODING
541899	G	A	PA0481		S/N	NON_SYNONYMOUS_CODING
542197	A	G	PA0482	glcB	R/R	SYNONYMOUS_CODING
542428	T	C	PA0482	glcB	Q/Q	SYNONYMOUS_CODING
542623	G	A	PA0482	glcB	D/D	SYNONYMOUS_CODING
543247	C	A	PA0482	glcB	L/L	SYNONYMOUS_CODING
543250	A	G	PA0482	glcB	G/G	SYNONYMOUS_CODING
543315	G	A	PA0482	glcB	L/L	SYNONYMOUS_CODING
543556	T	C	PA0482	glcB	E/E	SYNONYMOUS_CODING
543610	C	G	PA0482	glcB	P/P	SYNONYMOUS_CODING
543706	A	G	PA0482	glcB	N/N	SYNONYMOUS_CODING
543716	C	G	PA0482	glcB	G/A	NON_SYNONYMOUS_CODING
543775	A	C	PA0482	glcB	T/T	SYNONYMOUS_CODING
544112	A	G	PA0482	glcB	V/A	NON_SYNONYMOUS_CODING
544114	T	G	PA0482	glcB	A/A	SYNONYMOUS_CODING
544563	A	G	INTERGENIC
545113	A	T	INTERGENIC
545751	A	G	INTERGENIC
545846	C	A	INTERGENIC
545878	T	G	INTERGENIC
545901	A	T	INTERGENIC
545902	G	A	INTERGENIC
545905	A	G	INTERGENIC
545924	A	G	INTERGENIC
545956	G	A	INTERGENIC
545983	C	T	INTERGENIC
545985	C	A	INTERGENIC
545990	A	G	INTERGENIC
545993	A	G	INTERGENIC
546019	C	T	INTERGENIC
546087	C	T	INTERGENIC
546101	G	A	INTERGENIC
546105	A	C	INTERGENIC
546112	A	G	INTERGENIC
546135	A	T	INTERGENIC
546163	C	G	INTERGENIC
546175	C	T	INTERGENIC
546184	G	A	INTERGENIC
546213	A	G	INTERGENIC
546223	A	T	INTERGENIC
546266	A	G	INTERGENIC
546268	A	G	INTERGENIC
546273	C	A	INTERGENIC
546288	C	T	INTERGENIC
546343	T	C	PA0485		Q/Q	SYNONYMOUS_CODING
546346	C	G	PA0485		P/P	SYNONYMOUS_CODING
546439	G	A	PA0485		H/H	SYNONYMOUS_CODING
546484	T	C	PA0485		A/A	SYNONYMOUS_CODING
546508	A	G	PA0485		T/T	SYNONYMOUS_CODING
546643	A	C	PA0485		F/L	NON_SYNONYMOUS_CODING
546835	C	T	PA0485		A/A	SYNONYMOUS_CODING
547057	T	C	PA0485		K/K	SYNONYMOUS_CODING
547168	C	T	PA0485		G/G	SYNONYMOUS_CODING
547276	C	T	INTERGENIC
547381	C	A	INTERGENIC
547384	A	C	INTERGENIC
[truncated: 22,563 more rows]
