# Supplementary material for: Intraclonal genome diversity of Pseudomonas aeruginosa clones CHA and TB
Source: BMC Genomics. 2013 Jun 22;14:416. doi: 10.1186/1471-2164-14-416 (PMC3697988; doi:10.1186/1471-2164-14-416)
Supplement: Additional file 2: Table S2 — “Non-synonymous SNPs in clone CHA strains causing aa-exchanges with Dayhoff-similarity-indices < 5”, contains descriptions of 503 SNPs causing amino acid exchanges. [file 1471-2164-14-416-S2.xls]

## Sheet: Tabelle1
Additional Table 2: Non-synonymous SNPs in clone CHA strains causing aa-exchanges with Dayhoff-similarity-indices < 5
grey fields:	two SNPs affecting one codon
a: position according to PAO1 reference sequence NC_002516						b: taken from Dayhoff similarity index matrix (Dayhoff 1978)
SNP-pos.a	ref-base	cons-base	locus_tag	codon change	aa-exchange	Dayhoff sim. indexb	pos. of changed aa	protein length [aa]	gene name	encoded product
12145	A	C	PA0008	ATC - AGC	I - S	2	115	685	glyS	glycyl-tRNA synthetase beta chain
23107	T	C	PA0021	CTG - CCG	L - P	4	79	363		conserved hypothetical protein
31733	A	G	PA0029	TTT - TCT	F - S	4	108	518		probable sulfate transporter
58585	A	G	PA0043	TGG - CGG	W - R	3	4	461		hypothetical protein
67366	T	C	PA0051	TTC - TCC	F - S	4	355	611	phzH	potential phenazine-modifying enzyme
72761	T	C	PA0058	TGC - CGC	C - R	1	28	235		hypothetical protein
80286	T	A	PA0067	GTG - GAG	V - E	4	526	682	prlC	oligopeptidase A
122253	C	T	PA0101	ACG - ATG	T - M	3	303	416		hypothetical protein
123218	T	C	PA0101	CTC - CCC	L - P	4	324	416		hypothetical protein
125513	T	A	PA0103	GTC - GAC	V - D	2	235	524		probable sulfate transporter
126725	C	T	PA0104	CGG - TGG	R - W	3	70	199		hypothetical protein
171279	T	A	PA0151	GTC - GAC	V - D	2	78	796		probable TonB-dependent receptor
172758	T	C	PA0151	ATG - ACG	M - T	3	571	796		probable TonB-dependent receptor
183697	T	G	PA0159	TGT - TGG	C - W	0	310	313		probable transcriptional regulator
187528	T	C	PA0164	TGC - CGC	C - R	1	233	539		probable gamma-glutamyltranspeptidase
187894	G	T	PA0164	GGC - TGC	G - C	1	355	539		probable gamma-glutamyltranspeptidase
192939	C	T	PA0168	CCG - CTG	P - L	4	191	197		conserved hypothetical protein
205670	C	A	PA0180	GTC - TTC	V - F	1	54	391		chemotactic transducer for trichloroethylene [positive chemotaxis], CttP
238929	G	T	PA0209	GGC - TGC	G - C	1	12	294		conserved hypothetical protein
239421	T	G	PA0209	TGC - GGC	C - G	1	176	294		conserved hypothetical protein
264340	C	G	PA0234	CAC - GAC	H - D	4	218	278		hypothetical protein
274876	T	C	PA0242	TGC - CGC	C - R	1	368	635		hypothetical protein
277201	G	A	PA0244	CCG - CTG	P - L	4	45	285		hypothetical protein
280466	G	A	PA0247	ACG - ATG	T - M	3	98	395	pobA	p-hydroxybenzoate hydroxylase
282965	A	G	PA0251	TAT - CAT	Y - H	4	197	214		hypothetical protein
288539	A	T	PA0257	TAC - AAC	Y - N	4	213	264		hypothetical protein
309016	A	G	PA0273	CTC - CCC	L - P	4	26	405		probable major facilitator superfamily (MFS) transporter
309988	T	C	PA0274	TAC - TGC	Y - C	3	13	257		hypothetical protein
310021	A	G	PA0274	CTC - CCC	L - P	4	2	257		hypothetical protein
313695	G	A	PA0279	GGG - AGG	G - R	1	157	233		probable transcriptional regulator
322296	C	T	PA0287	CCC - CTC	P - L	4	41	462	gpuP	3-guanidinopropionate transport protein
322623	T	A	PA0287	ATC - AAC	I - N	4	150	462	gpuP	3-guanidinopropionate transport protein
351220	G	A	PA0310	GGG - AGG	G - R	1	111	233		hypothetical protein
358750	C	T	PA0318	TCC - TTC	S - F	4	195	222		conserved hypothetical protein
388276	G	C	PA0345	CAC - GAC	H - D	4	290	462		hypothetical protein
407267	G	A	PA0364	CGC - TGC	R - C	1	527	532		probable oxidoreductase
435222	A	G	PA0393	TGC - CGC	C - R	1	144	274	proC	pyrroline-5-carboxylate reductase
464620	G	C	PA0418	ACG - AGG	T - R	2	455	472		hypothetical protein
515667	A	C	PA0457.1	TGG - GGG	W - G	0	121	125		hypothetical membrane protein
523692	C	T	PA0463	CGC - TGC	R - C	1	147	230	creB	two-component response regulator CreB
555250	C	T	PA0495	CAT - TAT	H - Y	4	290	293		hypothetical protein
592295	A	G	PA0533	TAC - TGC	Y - C	3	284	497		probable transcriptional regulator
622174	C	A	PA0566	GGG - CTG	G - L	2	122	172		hypothetical protein
622175	C	G	PA0566	GGG - CTG	G - L	2	122	172		hypothetical protein
639881	G	T	PA0580	CGC - CTC	R - L	2	189	342	gcp	O-sialoglycoprotein endopeptidase
651006	G	A	PA0592	CAC - TAC	H - Y	4	126	269	ksgA	rRNA (adenine-N6,N6)-dimethyltransferase
653808	A	G	PA0595	ATG - ACG	M - T	3	907	925	ostA	organic solvent tolerance protein OstA precursor
656687	T	C	PA0596	TGC - CGC	C - R	1	12	339		hypothetical protein
710966	A	T	PA0657	CAT - CTT	H - L	4	423	494		probable ATPase
731518	A	G	PA0670	TAT - CAT	Y - H	4	193	472		hypothetical protein
740404	C	T	PA0683	CGG - TGG	R - W	3	68	382		probable type II secretion system protein
740749	G	A	PA0683	GCG - ATG	A - M	3	183	382		probable type II secretion system protein
740750	C	T	PA0683	GCG - ATG	A - M	3	183	382		probable type II secretion system protein
741290	C	T	PA0683	CCG - CTG	P - L	4	363	382		probable type II secretion system protein
741861	T	C	PA0684	CTG - CCG	L - P	4	176	198		probable type II secretion system protein
748729	C	T	PA0689	ACG - ATG	T - M	3	23	371		hypothetical protein
760535	G	T	PA0690	GAC - TAC	D - Y	0	3527	4181		hypothetical protein
781392	C	A	PA0708	AGG - ATG	R - M	2	241	285		probable transcriptional regulator
782874	T	C	PA0710	CTG - CCG	L - P	4	102	132	gloA2	lactoylglutathione lyase
784197	T	G	PA0713	TTC - GTC	F - V	1	9	98		hypothetical protein
784990	C	T	PA0714	TCC - TTC	S - F	4	98	159		hypothetical protein
806420	A	G	PA0739	TGC - CGC	C - R	1	95	305		probable transcriptional regulator
876823	C	G	PA0799	GAC - CAC	D - H	4	596	664		probable helicase
887677	G	A	PA0810	CCC - CTC	P - L	4	203	234		probable haloacid dehalogenase
889978	A	C	PA0812	TGC - GGC	C - G	1	293	432		hypothetical protein
892634	A	G	PA0814	TGC - CGC	C - R	1	63	145		conserved hypothetical protein
895457	C	A	PA0818	AGC - ATC	S - I	2	71	91		hypothetical protein
895831	C	T	PA0819	CCT - CTT	P - L	4	3	98		hypothetical protein
906316	G	C	PA0831	TGG - TGC	W - C	0	197	340	oruR	transcriptional regulator OruR
922012	T	A	PA0845	GAG - GTG	E - V	4	598	671		conserved hypothetical protein
945140	G	C	PA0864	CAC - GAC	H - D	4	125	263		probable transcriptional regulator
979525	G	T	PA0896	AGC - ATC	S - I	2	66	339	aruF	arginine/ornithine succinyltransferase AI subunit
981557	T	C	PA0898	TGC - CGC	C - R	1	46	489	astD	succinylglutamate 5-semialdehyde dehydrogenase
994291	T	C	PA0910	TTG - TCG	L - S	3	50	168		hypothetical protein
994898	G	A	PA0911	TGC - TAC	C - Y	3	67	151		hypothetical protein
1009013	G	C	PA0924	ACG - AGG	T - R	2	641	643		hypothetical protein
1038521	T	A	PA0951	CTC - CAC	L - H	4	291	412		probable ribonuclease
1060823	C	T	PA0977	TGC - TAC	C - Y	3	4	108		hypothetical protein
1074522	C	A	PA0993	TCC - TAC	S - Y	2	188	238	cupC2	chaperone CupC2
1102202	C	T	PA1017	CAT - TAT	H - Y	4	425	716	pauA	pimeloyl-CoA synthetase
1106504	T	G	PA1020	CTT - CGT	L - R	2	206	371		probable acyl-CoA dehydrogenase
1108337	T	C	PA1022	CTG - CCG	L - P	4	192	382		probable acyl-CoA dehydrogenase
1111655	C	T	PA1025	CAT - TAT	H - Y	4	237	417		probable porin
1127879	G	C	PA1042	GGA - CGA	G - R	1	55	100		conserved hypothetical protein
1137013	T	C	PA1049	CTG - CCG	L - P	4	209	216	pdxH	pyridoxine 5'-phosphate oxidase
1154844	T	C	PA1068	TTC - TCC	F - S	4	403	637		probable heat shock protein (hsp90 family)
1155329	C	T	PA1068	CGC - TGC	R - C	1	565	637		probable heat shock protein (hsp90 family)
1182423	G	T	PA1091	CGC - CTC	R - L	2	1604	1695	fgtA	flagellar glycosyl transferase, FgtA
1215549	C	T	PA1122	CCG - CTG	P - L	4	89	148		probable peptide deformylase
1218229	T	G	PA1125	TTC - GTC	F - V	1	17	251		probable cobalamin biosynthetic protein
1221318	C	T	PA1128	CGG - TGG	R - W	3	192	304		probable transcriptional regulator
1235840	A	G	PA1144	ATG - GCG	M - A	3	104	445		probable major facilitator superfamily (MFS) transporter
1235841	T	C	PA1144	ATG - GCG	M - A	3	104	445		probable major facilitator superfamily (MFS) transporter
1238320	G	A	PA1146	CCG - CTG	P - L	4	138	394		probable iron-containing alcohol dehydrogenase
1238602	C	A	PA1146	CGC - CTC	R - L	2	44	394		probable iron-containing alcohol dehydrogenase
1242436	A	G	PA1148	TTC - TCC	F - S	4	22	639	toxA	exotoxin A precursor
1246451	C	T	PA1152	CCG - CTG	P - L	4	3	115		hypothetical protein
1263643	T	G	PA1164	CTG - CGG	L - R	2	89	271		conserved hypothetical protein
1268286	A	G	PA1169	AGG - GGG	R - G	1	203	686		probable lipoxygenase
1305061	C	G	PA1205	CAC - GAC	H - D	4	196	316		conserved hypothetical protein
1316709	C	T	PA1215	TGC - TAC	C - Y	3	165	429		hypothetical protein
1321095	G	A	PA1220	CGC - TGC	R - C	1	388	421		hypothetical protein
1323938	C	G	PA1221	GAT - CAT	D - H	4	58	619		hypothetical protein
1328552	T	C	PA1226	ATG - ACG	M - T	3	3	203		probable transcriptional regulator
1330238	A	G	PA1228	CTC - CCC	L - P	4	77	117		hypothetical protein
1332692	C	T	PA1232	CGG - TGG	R - W	3	20	680		hypothetical protein
1333433	T	C	PA1232	TGC - CGC	C - R	1	267	680		hypothetical protein
1363837	G	A	PA1255	CAC - TAC	H - Y	4	213	345		hypothetical protein
1367359	G	A	PA1259	CGC - TGC	R - C	1	308	581		hypothetical protein
1371455	A	T	PA1262	GTT - GAT	V - D	2	82	481		probable major facilitator superfamily (MFS) transporter
1383583	C	T	PA1271	CAC - TAC	H - Y	4	594	617		probable tonB-dependent receptor
1383611	C	T	PA1271	CCT - CTT	P - L	4	603	617		probable tonB-dependent receptor
1387086	T	C	PA1275	TTC - TCC	F - S	4	255	313	cobD	cobalamin biosynthetic protein CobD
1396738	A	T	PA1285	GAC - GTC	D - V	2	3	150		probable transcriptional regulator
1417654	T	C	PA1306	CTG - CCG	L - P	4	52	154		probable HIT family protein
1424614	G	T	PA1313	CGG - CTG	R - L	2	414	453		probable major facilitator superfamily (MFS) transporter
1458756	T	C	PA1345	CTC - CCC	L - P	4	17	530		hypothetical protein
1460094	T	G	PA1345	CTG - CGG	L - R	2	463	530		hypothetical protein
1470764	A	G	PA1358	TTC - TCC	F - S	4	72	133		hypothetical protein
1492459	C	T	PA1375	CAC - TAC	H - Y	4	183	381	pdxB	erythronate-4-phosphate dehydrogenase
1495960	C	T	PA1378	CCG - CTG	P - L	4	109	121		hypothetical protein
1498564	A	T	PA1381	GAA - GTA	E - V	4	76	164		hypothetical protein
1505559	T	G	PA1385	TTC - GTC	F - V	1	319	375		probable glycosyl transferase
1513712	G	A	PA1391	GGG - AGG	G - R	1	485	592		probable glycosyl transferase
1514046	A	T	PA1392	GAG - GTG	E - V	4	4	415		hypothetical protein
1514979	A	G	PA1392	TAT - TGT	Y - C	3	315	415		hypothetical protein
1515041	G	A	PA1392	GAC - ATC	D - I	1	336	415		hypothetical protein
1515042	A	T	PA1392	GAC - ATC	D - I	1	336	415		hypothetical protein
1515593	C	T	PA1393	CGC - AAC	R - N	2	112	197	cysC	adenosine 5'-phosphosulfate (APS) kinase
1515594	G	T	PA1393	CGC - AAC	R - N	2	112	197	cysC	adenosine 5'-phosphosulfate (APS) kinase
1516484	C	T	PA1394	CGC - TGC	R - C	1	18	85		hypothetical protein
1539536	A	G	PA1415	TGC - CGC	C - R	1	57	243		hypothetical protein
1552040	C	T	PA1425	CGC - TGC	R - C	1	353	539		probable ATP-binding component of ABC transporter
1562952	T	A	PA1435	ATC - AAC	I - N	4	47	386		probable Resistance-Nodulation-Cell Division (RND) efflux membrane fusion protein precursor
1563501	T	C	PA1435	CTC - CCC	L - P	4	230	386		probable Resistance-Nodulation-Cell Division (RND) efflux membrane fusion protein precursor
1579772	C	G	PA1451	CGC - GGC	R - G	1	312	448		conserved hypothetical protein
1597052	G	T	PA1468	TGC - TTC	C - F	0	55	139		hypothetical protein
1613356	G	A	PA1487	CAC - TAC	H - Y	4	432	472		probable carbohydrate kinase
1615464	A	G	PA1488	TAT - CAT	Y - H	4	149	413		hypothetical protein
1623699	C	A	PA1495	CGG - CTG	R - L	2	60	209		hypothetical protein
1627607	A	C	PA1499	TAC - GAC	Y - D	0	386	422		conserved hypothetical protein
1638717	G	C	PA1509	CAC - GAC	H - D	4	360	381		hypothetical protein
1653110	T	A	PA1521	GAC - GTC	D - V	2	434	435		probable guanine deaminase
1710635	A	G	PA1569	TTC - TCC	F - S	4	186	457		probable major facilitator superfamily (MFS) transporter
1712211	T	C	PA1570	TGT - CGT	C - R	1	215	294		probable transcriptional regulator
1717307	C	T	PA1578	CAC - TAC	H - Y	4	57	252		hypothetical protein
1746277	A	G	PA1603	CTG - CCG	L - P	4	126	141		probable transcriptional regulator
1750965	G	C	PA1608	CAC - GAC	H - D	4	186	542		probable chemotaxis transducer
1757960	A	T	PA1613	CTC - CAC	L - H	4	213	703		hypothetical protein
1758881	C	G	PA1614	ACA - AGA	T - R	2	45	341	gpsA	glycerol-3-phosphate dehydrogenase, biosynthetic
1760566	T	C	PA1616	TAT - CAT	Y - H	4	149	155		conserved hypothetical protein
1772848	A	G	PA1629	ATG - ACG	M - T	3	198	262		probable enoyl-CoA hydratase/isomerase
1780590	C	T	PA1636	CGC - TGC	R - C	1	19	886	kdpD	two-component sensor KdpD
1790427	C	T	PA1644	CAT - TAT	H - Y	4	191	203		conserved hypothetical protein
1811220	C	T	PA1662	CCC - CTC	P - L	4	157	878		probable ClpA/B-type protease
1811580	C	T	PA1662	CCC - CTC	P - L	4	277	878		probable ClpA/B-type protease
1824175	A	G	PA1671	AGA - GGA	R - G	1	284	330	stk1	serine-threonine kinase Stk1
1832978	T	C	PA1682	CTG - CCG	L - P	4	322	384		probable MFS metabolite transporter
1848974	C	G	PA1701	CGC - GGC	R - G	1	90	122		Pcr3
1856715	A	G	PA1712	AGG - GGG	R - G	1	52	138	exsB	exoenzyme S synthesis protein B
1862333	T	A	PA1717	GTG - GAG	V - E	4	346	433	pscD	type III export protein PscD
1862675	T	G	PA1718	TGC - GGC	C - G	1	40	68	pscE	type III export protein PscE
1886446	T	C	PA1742	TGC - CGC	C - R	1	57	241		Glutamine amidotransferase class I
1892676	T	C	PA1752	TTC - TCC	F - S	4	56	316		hypothetical protein
1892768	G	C	PA1752	GAC - CAC	D - H	4	87	316		hypothetical protein
1896491	A	G	PA1756	CTG - CCG	L - P	4	2	268	cysH	3'-phosphoadenosine-5'-phosphosulfate reductase
1902293	T	G	PA1760	CTC - CGC	L - R	2	257	908		probable transcriptional regulator
1919325	C	T	PA1774	CGC - TGC	R - C	1	2	85	cfrX	CrfX protein
1923864	A	C	PA1779	CTG - CGG	L - R	2	636	909		assimilatory nitrate reductase
1925146	G	A	PA1779	CGC - TGC	R - C	1	209	909		assimilatory nitrate reductase
1949752	G	A	PA1797	CAT - TAT	H - Y	4	195	611		hypothetical protein
1985041	G	A	PA1826	CGC - TGC	R - C	1	299	302		probable transcriptional regulator
1990082	A	C	PA1831	CTG - CGG	L - R	2	38	237		hypothetical protein
1993388	G	A	PA1834	GCG - ATG	A - M	3	269	297		hypothetical protein
1993389	C	T	PA1834	GCG - ATG	A - M	3	269	297		hypothetical protein
2016142	C	T	PA1856	TGC - TAC	C - Y	3	147	481		probable cytochrome oxidase subunit
2021987	G	A	PA1862	CGT - TGT	R - C	1	138	229	modB	molybdenum transport protein ModB
2023637	A	G	PA1864	TAC - CAC	Y - H	4	99	217		probable transcriptional regulator
2028521	C	T	PA1867	TCC - TTC	S - F	4	23	176	xphA	XphA
2040627	T	C	PA1874	CTT - CCT	L - P	4	1396	2469		hypothetical protein
2059108	C	G	PA1888	GGG - CGG	G - R	1	78	470		hypothetical protein
2078458	T	A	PA1907	GAC - GTC	D - V	2	270	547		hypothetical protein
2079610	A	C	PA1908	TTC - GTC	F - V	1	289	404		probable major facilitator superfamily (MFS) transporter
2093644	G	C	PA1919	CGC - GGC	R - G	1	167	233	nrdG	class III (anaerobic) ribonucleoside-triphosphate reductase activating protein, 'activase', NrdG
2093685	A	T	PA1919	GTC - GAC	V - D	2	153	233	nrdG	class III (anaerobic) ribonucleoside-triphosphate reductase activating protein, 'activase', NrdG
2093694	C	T	PA1919	TGC - TAC	C - Y	3	150	233	nrdG	class III (anaerobic) ribonucleoside-triphosphate reductase activating protein, 'activase', NrdG
2108872	C	T	PA1927	CGC - TGC	R - C	1	765	767	metE	5-methyltetrahydropteroyltriglutamate-homocysteine S-methyltransferase
2112087	C	G	PA1931	CGC - GGC	R - G	1	133	171		probable ferredoxin
2112723	T	G	PA1932	CTG - CGG	L - R	2	175	330		probable hydroxylase molybdopterin-containing subunit
2113684	G	C	PA1933	GGC - CGC	G - R	1	167	735		probable hydroxylase large subunit
2123708	G	A	PA1940	CCC - CTC	P - L	4	4	380		hypothetical protein
2144735	T	C	PA1960	CTG - CCG	L - P	4	220	241		hypothetical protein
2150267	C	A	PA1967	CGG - CTG	R - L	2	33	167		hypothetical protein
2155642	T	G	PA1973	CTG - CGG	L - R	2	90	776	pqqF	pyrroloquinoline quinone biosynthesis protein F
2156091	T	G	PA1973	TGC - GGC	C - G	1	240	776	pqqF	pyrroloquinoline quinone biosynthesis protein F
2190970	A	T	PA2004	GTC - GAC	V - D	2	438	464		conserved hypothetical protein
2211441	A	G	PA2019	TGG - CGG	W - R	3	358	397		Resistance-Nodulation-Cell Division (RND) multidrug efflux membrane fusion protein precursor
2213089	T	G	PA2020	CTC - CGC	L - R	2	138	211		probable transcriptional regulator
2225627	G	A	PA2035	TCC - TTC	S - F	4	173	553		probable decarboxylase
2236261	T	C	PA2043	TGC - CGC	C - R	1	278	301		hypothetical protein
2236295	T	C	PA2043	ATG - ACG	M - T	3	289	301		hypothetical protein
2241745	C	T	PA2048	TCG - TTG	S - L	3	14	136		hypothetical protein
2244915	T	G	PA2050	TGC - GGC	C - G	1	142	169		probable sigma-70 factor, ECF subfamily
2250038	T	C	PA2056	TGC - CGC	C - R	1	116	301		probable transcriptional regulator
2253318	T	C	PA2057	TAC - CAC	Y - H	4	682	847		hypothetical protein
2267982	G	C	PA2069	CAC - GAC	H - D	4	461	575		probable carbamoyl transferase
2293046	G	T	PA2083	CGT - CTT	R - L	2	419	425		probable ring-hydroxylating dioxygenase subunit
2301748	T	A	PA2090	GTC - GAC	V - D	2	358	360		hypothetical protein
2306852	C	A	PA2096	AGC - ATC	S - I	2	320	345		probable transcriptional regulator
2322037	C	T	PA2110	TGC - TAC	C - Y	3	12	314		hypothetical protein
2329361	C	T	PA2118	CCC - CTC	P - L	4	5	359	ada	O6-methylguanine-DNA methyltransferase
2336804	T	C	PA2124	CTG - CCG	L - P	4	199	546		probable dehydrogenase
2382287	C	A	PA2162	GAC - TAC	D - Y	0	757	927		probable glycosyl hydrolase
2408088	C	T	PA2188	GGG - AGG	G - R	1	254	389		probable alcohol dehydrogenase (Zn-dependent)
2416437	C	T	PA2197	CCG - CTG	P - L	4	21	346		conserved hypothetical protein
2418249	G	A	PA2199	GGG - AGG	G - R	1	164	292		probable dehydrogenase
2452217	T	C	PA2229	TGC - CGC	C - R	1	171	240		conserved hypothetical protein
2461021	T	G	PA2236	TAC - GAC	Y - D	0	247	396	pslF	PslF
2469055	C	G	PA2242	CGC - GGC	R - G	1	342	356	pslL	hypothetical protein
2472380	T	C	PA2245	TAT - CAT	Y - H	4	93	102	pslO	hypothetical protein
2486074	C	G	PA2257	CAC - GAC	H - D	4	202	216	pvcD	paerucumarin biosynthesis protein PvcD
2515911	C	T	PA2287	CCG - CTG	P - L	4	180	212		hypothetical protein
2517769	A	G	PA2289	TAC - CAC	Y - H	4	265	711		conserved hypothetical protein
2534708	A	G	PA2302	TGT - CGT	C - R	1	1446	2125		AmbE
2537606	G	A	PA2302	CGC - TGC	R - C	1	480	2125		AmbE
2538698	G	A	PA2302	CGT - TGT	R - C	1	116	2125		AmbE
2544499	G	A	PA2305	CGC - TGC	R - C	1	150	1250		AmbB
2562564	C	T	PA2323	CAT - TAT	H - Y	4	40	542		probable glyceraldehyde-3-phosphate dehydrogenase
2565208	T	C	PA2324	TGC - CGC	C - R	1	307	420		hypothetical protein
2573316	C	A	PA2331	CGT - CTT	R - L	2	17	187		hypothetical protein
2597145	C	T	PA2350	CGG - TGG	R - W	3	124	370		probable ATP-binding component of ABC transporter
2605820	A	G	PA2358	CTT - CCT	L - P	4	2	130		hypothetical protein
2654801	T	G	PA2397	ATG - AGG	M - R	2	456	550	pvdE	pyoverdine biosynthesis protein PvdE
2693852	A	G	PA2411	TGC - CGC	C - R	1	232	255		probable thioesterase
2709260	A	G	PA2424	CTG - CCG	L - P	4	3812	4343	pvdL	PvdL
2713599	A	G	PA2424	TGC - CGC	C - R	1	2366	4343	pvdL	PvdL
2721473	C	G	PA2425	AGG - ACG	R - T	2	20	255	pvdG	PvdG
2748546	G	T	PA2448	GGC - TGC	G - C	1	57	581		hypothetical protein
2759489	A	G	PA2459	TTG - TCG	L - S	3	200	202		hypothetical protein
2759624	A	C	PA2459	TTT - TGT	F - C	0	155	202		hypothetical protein
2777325	A	C	PA2462	TTC - GTC	F - V	1	494	5628		hypothetical protein
2792890	G	C	PA2475	ACG - AGG	T - R	2	415	445		probable cytochrome P450
2793698	G	A	PA2475	CGC - TGC	R - C	1	146	445		probable cytochrome P450
2806226	C	T	PA2490	CGC - TGC	R - C	1	104	125		conserved hypothetical protein
2806756	T	A	PA2491	GAA - GTA	E - V	4	205	340		probable oxidoreductase
2811533	T	G	PA2494	TTC - GTC	F - V	1	509	1063	mexF	Resistance-Nodulation-Cell Division (RND) multidrug efflux transporter MexF
2825963	G	A	PA2509	CGC - TGC	R - C	1	373	374	catB	muconate cycloisomerase I
2831000	C	T	PA2513	ACG - ATG	T - M	3	57	164	antB	anthranilate dioxygenase small subunit
2832052	T	C	PA2514	TGG - CGG	W - R	3	238	341	antC	anthranilate dioxygenase reductase
2835333	A	G	PA2518	CTG - CCG	L - P	4	241	456	xylX	toluate 1,2-dioxygenase alpha subunit
2876353	C	A	PA2544	GGC - TGC	G - C	1	20	238		hypothetical protein
2885900	T	A	PA2553	GAT - GTT	D - V	2	218	397		probable acyl-CoA thiolase
2904390	C	T	PA2568	GGA - AGA	G - R	1	20	136		hypothetical protein
2909771	G	C	PA2573	CAC - GAC	H - D	4	283	536		probable chemotaxis transducer
2949648	T	C	PA2608	ATG - ACG	M - T	3	5	112		conserved hypothetical protein
3000976	A	G	PA2652	TAC - CAC	Y - H	4	262	562		probable chemotaxis transducer
3027471	T	C	PA2680	TAC - CAC	Y - H	4	132	325		probable quinone oxidoreductase
3028201	G	T	PA2681	GGC - TGC	G - C	1	43	310		probable transcriptional regulator
3030513	G	A	PA2683	CGC - TGC	R - C	1	296	321		probable serine/threonine dehydratase, degradative
3033077	G	A	PA2684	CAC - TAC	H - Y	4	876	1318		conserved hypothetical protein
3038490	T	C	PA2686	TTG - TCG	L - S	3	202	306	pfeR	two-component response regulator PfeR
3065080	G	T	PA2711	CGG - CTG	R - L	2	99	364		probable periplasmic spermidine/putrescine-binding protein
3075880	T	G	PA2721	TTC - TGC	F - C	0	157	160		hypothetical protein
3081986	G	C	PA2727	GAT - CAT	D - H	4	713	1211		hypothetical protein
3083316	C	T	PA2727	TCG - TTG	S - L	3	1156	1211		hypothetical protein
3112129	G	C	PA2750	AGA - ACA	R - T	2	166	173		hypothetical protein
3117017	T	C	PA2755	TGC - CGC	C - R	1	122	157	eco	ecotin precursor
3118485	A	T	PA2758	AGG - TGG	R - W	3	64	296		probable transcriptional regulator
3118611	G	A	PA2758	GGG - AGG	G - R	1	106	296		probable transcriptional regulator
3121532	T	C	PA2761	CTC - CCC	L - P	4	24	139		hypothetical protein
3127867	T	A	PA2769	AAG - GTG	K - V	2	135	137		hypothetical protein
3127868	T	C	PA2769	AAG - GTG	K - V	2	135	137		hypothetical protein
3130771	A	G	PA2772	CTG - CCG	L - P	4	130	133		hypothetical protein
3143617	A	G	PA2787	AGG - GGG	R - G	1	156	413	cpg2	carboxypeptidase G2 precursor
3159133	C	G	PA2803	CGC - GGC	R - G	1	70	248		hypothetical protein
3162209	G	A	PA2807	CCG - CTG	P - L	4	3	206		hypothetical protein
3164379	C	T	PA2810	CCC - CTC	P - L	4	333	444	copS	two-component sensor, CopS
3200519	C	A	PA2845	TGC - TTC	C - F	0	12	78		hypothetical protein
3213758	A	G	PA2861	TAT - TGT	Y - C	3	74	183	ligT	2'-5' RNA ligase
3214036	C	G	PA2861	CGT - GGT	R - G	1	167	183	ligT	2'-5' RNA ligase
3226711	A	G	PA2873	CTG - CCG	L - P	4	226	669		hypothetical protein
3257817	G	A	PA2903	CGC - TGC	R - C	1	182	560	cobJ	precorrin-3 methylase CobJ
3266313	G	C	PA2911	GAC - CAC	D - H	4	156	719		probable TonB-dependent receptor
3283580	C	A	PA2928	AGC - ATC	S - I	2	340	408		hypothetical protein
3286174	T	C	PA2930	CTC - CCC	L - P	4	163	309		probable transcriptional regulator
3291079	A	C	PA2935	TTG - TGG	L - W	1	32	160		hypothetical protein
3291118	A	G	PA2935	CTA - CCA	L - P	4	19	160		hypothetical protein
3291692	T	G	PA2936	TTG - TGG	L - W	1	137	194		hypothetical protein
3318136	T	C	PA2958	TAC - CAC	Y - H	4	205	378		hypothetical protein
3337455	G	A	PA2978	CGC - TGC	R - C	1	80	155	ptpA	phosphotyrosine protein phosphatase
3351380	A	G	PA2993	CTA - CCA	L - P	4	95	343		conserved hypothetical protein
3382015	T	C	PA3020	TTC - TCC	F - S	4	18	643		probable soluble lytic transglycosylase
3398342	T	A	PA3035	GTG - GAG	V - E	4	80	199		probable glutathione S-transferase
3399245	T	C	PA3036	TGC - CGC	C - R	1	177	311		hypothetical protein
3413106	A	G	PA3048	TGC - CGC	C - R	1	279	726	rlmL	conserved hypothetical protein
3426301	A	G	PA3061	TAC - CAC	Y - H	4	208	456	pelD	PelD
3428696	C	A	PA3063	TGG - TTG	W - L	1	791	1194	pelB	PelB
3447846	C	T	PA3074	CCC - CTC	P - L	4	531	587		hypothetical protein
3456311	G	A	PA3080	TCG - TTG	S - L	3	18	366		hypothetical protein
3470991	T	C	PA3092	AGG - GGG	R - G	1	605	680	fadH1	2,4-dienoyl-CoA reductase FadH1
3565117	T	C	PA3174	TGC - CGC	C - R	1	225	243		probable transcriptional regulator
3565519	T	C	PA3175	TGC - CGC	C - R	1	111	312		probable arginase family protein
3603346	C	T	PA3214	CCG - CTG	P - L	4	7	215		hypothetical protein
3620077	A	G	PA3233	TGG - CGG	W - R	3	447	600		hypothetical protein
3668331	G	A	PA3273	CGC - TGC	R - C	1	65	200		hypothetical protein
3681826	G	A	PA3290	CGC - TGC	R - C	1	775	883		hypothetical protein
3685045	C	A	PA3292	GGG - TGG	G - W	0	240	286		hypothetical protein
3685287	A	T	PA3292	GTT - GAT	V - D	2	159	286		hypothetical protein
3686130	A	G	PA3293	TGT - CGT	C - R	1	149	272		hypothetical protein
3706583	A	G	PA3307	CTG - CCG	L - P	4	91	103		hypothetical protein
3715354	C	A	PA3312	CGC - CTC	R - L	2	151	297		probable 3-hydroxyisobutyrate dehydrogenase
3727622	A	C	PA3324	ACC - CGC	T - R	2	391	593		probable short-chain dehydrogenase
3727623	C	G	PA3324	ACC - CGC	T - R	2	391	593		probable short-chain dehydrogenase
3734574	T	C	PA3327	TGT - CAT	C - H	1	1340	2353		probable non-ribosomal peptide synthetase
3734575	G	A	PA3327	TGT - CAT	C - H	1	1340	2353		probable non-ribosomal peptide synthetase
3750714	A	G	PA3340	TAC - CAC	Y - H	4	352	683		hypothetical protein
3751307	G	A	PA3340	CCG - CTG	P - L	4	154	683		hypothetical protein
3751472	A	C	PA3340	ATC - AGC	I - S	2	99	683		hypothetical protein
3755449	G	A	PA3344	CGC - TGC	R - C	1	571	713	recQ	ATP-dependent DNA helicase RecQ
3767578	A	C	PA3356	TTG - TGG	L - W	1	94	414		Glutamylpolyamine synthetase
3784440	G	A	PA3377	CGC - TGC	R - C	1	286	295		conserved hypothetical protein
3785311	A	T	PA3378	GTC - GAC	V - D	2	361	367		conserved hypothetical protein
3790272	A	G	PA3384	TAC - CAC	Y - H	4	239	279	phnC	ATP-binding component of ABC phosphonate transporter
3792170	G	T	PA3386	TGG - TTG	W - L	1	115	122		conserved hypothetical protein
3792175	T	C	PA3386	TGC - CGC	C - R	1	117	122		conserved hypothetical protein
3801881	G	T	PA3395	GGC - TGC	G - C	1	260	276	nosY	NosY protein
3810849	G	A	PA3405	CGG - TGG	R - W	3	365	444	hasE	metalloprotease secretion protein
3827539	G	A	PA3420	CGC - TGC	R - C	1	595	828		probable transcriptional regulator
3828570	A	G	PA3420	CTG - CCG	L - P	4	251	828		probable transcriptional regulator
3872992	C	T	PA3462	CCG - CTG	P - L	4	733	920		probable sensor/response regulator hybrid
3891265	A	C	PA3478	CTG - CGG	L - R	2	264	427	rhlB	rhamnosyltransferase chain B
3909003	T	C	PA3491	TGC - CGC	C - R	1	198	775		probable ferredoxin
3934473	G	A	PA3517	TCG - TTG	S - L	3	93	478		probable lyase
3938436	A	G	PA3521	TGG - CGG	W - R	3	354	492		probable outer membrane protein precursor
3944454	T	A	PA3524	TAC - AAC	Y - N	4	91	129	gloA1	lactoylglutathione lyase
3971730	T	G	PA3546	TAC - GAC	Y - D	0	49	475	algX	alginate biosynthesis protein AlgX
3988188	A	T	PA3559	CAC - CTC	H - L	4	300	465		probable nucleotide sugar dehydrogenase
4007891	G	T	PA3575	GTC - TTC	V - F	1	129	177		hypothetical protein
4014286	G	T	PA3582	CGC - CTC	R - L	2	201	506	glpK	glycerol kinase
4023765	A	G	PA3590	ATG - ACG	M - T	3	323	511		probable hydroxyacyl-CoA dehydrogenase
4024483	C	G	PA3590	GGC - CGC	G - R	1	84	511		probable hydroxyacyl-CoA dehydrogenase
4025193	G	A	PA3591	CAT - TAT	H - Y	4	112	266		probable enoyl-CoA hydratase/isomerase
4032232	G	C	PA3596	CAT - GAT	H - D	4	3	358		probable methylated-DNA--protein-cysteine methyltransferase
4061987	G	A	PA3626	CCT - CTT	P - L	4	148	356	truD	conserved hypothetical protein
4081166	G	A	PA3643	TCG - TTG	S - L	3	339	379	lpxB	lipid A-disaccharide synthase
4108098	G	A	PA3669	CGG - TGG	R - W	3	130	327		hypothetical protein
4129699	G	A	PA3687	CGC - TGC	R - C	1	232	879	ppc	phosphoenolpyruvate carboxylase
4155268	A	G	PA3710	TGC - CGC	C - R	1	249	558		probable GMC-type oxidoreductase
4164664	A	G	PA3718	ATG - ACG	M - T	3	303	414		probable major facilitator superfamily (MFS) transporter
4164934	A	G	PA3718	GTT - TCT	V - S	4	213	414		probable major facilitator superfamily (MFS) transporter
4164935	C	A	PA3718	GTT - TCT	V - S	4	213	414		probable major facilitator superfamily (MFS) transporter
4164983	A	G	PA3718	TGC - CGC	C - R	1	197	414		probable major facilitator superfamily (MFS) transporter
4175535	A	C	PA3728	TTC - GTC	F - V	1	1198	1747		hypothetical protein
4202746	G	A	PA3750	CGC - TGC	R - C	1	193	250		hypothetical protein
4212329	C	G	PA3760	CGC - GGC	R - G	1	679	843		N-Acetyl-D-Glucosamine phosphotransferase system transporter
4220172	T	A	PA3764	GTC - GAC	V - D	2	111	453		conserved hypothetical protein
4230565	T	C	PA3772	CTG - CCG	L - P	4	135	299		hypothetical protein
4242618	G	T	PA3783	CGC - CTC	R - L	2	68	210		hypothetical protein
4264561	A	G	PA3805	CTC - CCC	L - P	4	243	253	pilF	type 4 fimbrial biogenesis protein PilF
4268724	G	C	PA3810	CGG - GGG	R - G	1	285	620	hscA	heat shock protein HscA
4294463	A	C	PA3835	TTC - TGC	F - C	0	48	117		hypothetical protein
4305083	C	T	PA3843	TCC - TTC	S - F	4	7	121		hypothetical protein
4305091	C	A	PA3843	CCC - AAC	P- N	3	10	121		hypothetical protein
4305092	C	A	PA3843	CCC - AAC	P- N	3	10	121		hypothetical protein
4305110	T	G	PA3843	ATT - AGT	I - S	2	16	121		hypothetical protein
4312699	G	A	PA3851	CCG - CTG	P - L	4	2	251		hypothetical protein
4323175	T	G	PA3862	TGC - GGC	C - G	1	130	316		NAD(P)H-dependent anabolic L-arginine dehydrogenase, DauB
4336396	C	T	PA3873	GGG - AGG	G - R	1	103	247	narJ	respiratory nitrate reductase delta chain
4374047	T	G	PA3904	CTG - CGG	L - R	2	37	132		hypothetical protein
4380147	G	A	PA3910	CCC - CTC	P - L	4	368	521		Extracelullar DNA degradation protein, EddA
4403004	T	C	PA3927	TGC - CGC	C - R	1	123	263		probable transcriptional regulator
4425655	A	C	PA3946	ATC - AGC	I - S	2	399	1213	rocS1	Two-component sensor RocS1
4441099	T	A	PA3961	AAC - TAC	N - Y	4	405	839		probable ATP-dependent helicase
4442304	G	A	PA3961	TCC - TTC	S - F	4	3	839		probable ATP-dependent helicase
4444586	C	T	PA3964	ACG - ATG	T - M	3	259	262		hypothetical protein
4472848	C	T	PA3992	CAC - TAC	H - Y	4	240	449		hypothetical protein
4522957	T	C	PA4040	ATG - ACG	M - T	3	71	336		hypothetical protein
4532443	G	A	PA4050	TCC - TTC	S - F	4	73	172	pgpA	phosphatidylglycerophosphatase A
4536934	A	G	PA4056	CTG - CCG	L - P	4	370	374	ribD	riboflavin-specific deaminase/reductase
4552890	C	T	PA4074	CCG - CTG	P - L	4	11	223		probable transcriptional regulator
4553619	G	C	PA4075	CGC - GGC	R - G	1	248	279		hypothetical protein
4553741	G	A	PA4075	CCG - CTG	P - L	4	207	279		hypothetical protein
4557082	C	T	PA4078	ACG - ATG	T - M	3	610	992		probable nonribosomal peptide synthetase
4558512	A	G	PA4079	ATG - GCG	M - A	3	71	230		probable dehydrogenase
4558513	T	C	PA4079	ATG - GCG	M - A	3	71	230		probable dehydrogenase
4562495	A	G	PA4082	ATG - ACG	M - T	3	701	1019	cupB5	adhesive protein CupB5
4568299	T	A	PA4085	CAC - CTC	H - L	4	242	249	cupB2	chaperone CupB2
4569163	A	T	PA4086	GTG - GAG	V - E	4	154	190	cupB1	probable fimbrial subunit CupB1
4569319	T	G	PA4086	CAG - ACG	Q - T	4	102	190	cupB1	probable fimbrial subunit CupB1
4569320	G	T	PA4086	CAG - ACG	Q - T	4	102	190	cupB1	probable fimbrial subunit CupB1
4579766	C	T	PA4097	CCG - CTG	P - L	4	86	353		probable alcohol dehydrogenase (Zn-dependent)
4605819	A	T	PA4117	GAG - GTG	E - V	4	400	729	bphP	bacterial phytochrome, BphP
4613869	G	C	PA4125	GAC - CAC	D - H	4	111	131	hpcD	5-carboxymethyl-2-hydroxymuconate isomerase
4619465	C	T	PA4131	CCC - CTC	P - L	4	51	574		probable iron-sulfur protein
4619471	A	T	PA4131	AAC - ATC	N - I	4	53	574		probable iron-sulfur protein
4630385	T	C	PA4140	CTC - CCC	L - P	4	4	598		hypothetical protein
4639687	G	C	PA4147	CGC - GGC	R - G	1	565	626	acoR	transcriptional regulator AcoR
4662254	T	C	PA4166	TAC - CAC	Y - H	4	24	153		probable acetyltransferase
4663283	G	A	PA4167	CGC - TGC	R - C	1	77	273	dkgB	probable oxidoreductase
4691379	C	G	PA4194	TGG - TGC	W - C	0	221	233		probable permease of ABC transporter
4701676	C	A	PA4201	GGG - TGG	G - W	0	91	347	ddlA	D-alanine-D-alanine ligase A
4704850	T	G	PA4204	TTC - GTC	F - V	1	238	389	ppgL	periplasmic gluconolactonase, PpgL
4720838	A	G	PA4217	AGG - GGG	R - G	1	180	403	phzS	flavin-containing monooxygenase
4726984	A	C	PA4222	CTT - CGT	L - R	2	545	575		probable ATP-binding component of ABC transporter
4728128	A	C	PA4222	TTC - GTC	F - V	1	164	575		probable ATP-binding component of ABC transporter
4728149	C	A	PA4222	GGC - TGC	G - C	1	157	575		probable ATP-binding component of ABC transporter
4730768	A	T	PA4224	CTC - CAC	L - H	4	202	350	pchG	pyochelin biosynthetic protein PchG
4732019	G	C	PA4225	CGC - GGC	R - G	1	1594	1810	pchF	pyochelin synthetase
4797152	T	A	PA4282	GTC - GAC	V - D	2	504	1212		probable exonuclease
4819806	A	G	PA4294	TTC - TCC	F - S	4	20	169		hypothetical protein
4841189	G	T	PA4312	CGG - CTG	R - L	2	162	254		conserved hypothetical protein
4869253	A	G	PA4340	TAT - CAT	Y - H	4	81	191		hypothetical protein
4897347	G	A	PA4368	CGC - TGC	R - C	1	27	301		hypothetical protein
4931948	A	C	PA4401	CTG - CGG	L - R	2	145	212		probable glutathione S-transferase
5010537	C	T	PA4478	TGT - TAT	C - Y	3	68	202		conserved hypothetical protein
5022828	A	G	PA4489	TGG - CGG	W - R	3	709	1517		conserved hypothetical protein
5026819	G	A	PA4491	CAT - TAT	H - Y	4	189	590		conserved hypothetical protein
5027358	G	A	PA4491	CCT - CTT	P - L	4	9	590		conserved hypothetical protein
5038910	A	T	PA4501	AAC - TAC	N - Y	4	4	485	opdP	Glycine-glutamate dipeptide porin OpdP
5039090	G	T	PA4501	GTC - TTC	V - F	1	64	485	opdP	Glycine-glutamate dipeptide porin OpdP
5045049	C	G	PA4506	CGT - GGT	R - G	1	8	324	dppF	probable ATP-binding component of ABC dipeptide transporter
5048014	G	C	PA4509	ACG - AGG	T - R	2	67	310		hypothetical protein
5053216	C	A	PA4513	CGC - CTC	R - L	2	62	851		probable oxidoreductase
5057573	C	T	PA4516	CAC - TAC	H - Y	4	266	272		hypothetical protein
5065894	A	G	PA4523	CTG - CCG	L - P	4	618	752		hypothetical protein
5079734	C	G	PA4539	GGC - CGC	G - R	1	159	364		hypothetical protein
5080187	A	G	PA4539	TGG - CGG	W - R	3	8	364		hypothetical protein
5080781	T	G	PA4540	TGC - GGC	C - G	1	9	546		hypothetical protein
5097919	T	G	PA4549	CTC - CGC	L - R	2	108	170	fimT	type 4 fimbrial biogenesis protein FimT
5106711	C	A	PA4559	AGC - ATC	S - I	2	83	170	lspA	prolipoprotein signal peptidase
5144474	C	A	PA4592	GTC - TTC	V - F	1	21	494		probable outer membrane protein precursor
5232318	C	G	PA4664	GAC - CAC	D - H	4	56	277	hemK	probable methyl transferase
5232326	C	A	PA4664	CGG - CTG	R - L	2	53	277	hemK	probable methyl transferase
5270140	T	C	PA4691	TAC - TGC	Y - C	3	91	203		hypothetical protein
5292499	C	T	PA4712	TCC - TTC	S - F	4	153	171		hypothetical protein
5335606	A	C	PA4750	CTG - CGG	L - R	2	56	284	folP	dihydropteroate synthase
5364282	T	G	PA4776	CTG - CGG	L - R	2	71	222	pmrA	PmrA: two-component regulator system response regulator PmrA
5365792	T	C	PA4777	TAC - CAC	Y - H	4	345	478	pmrB	PmrB: two-component regulator system signal sensor kinase PmrB
5382453	T	G	PA4796	TTC - GTC	F - V	1	155	156		hypothetical protein
5405166	T	A	PA4814	GTG - GAG	V - E	4	621	682	fadH2	2,4-dienoyl-CoA reductase FadH2
5446756	G	T	PA4851	AGC - ATC	S - I	2	193	422		hypothetical protein
5456495	T	C	PA4858	TTC - TCC	F - S	4	15	422		conserved hypothetical protein
5464074	T	C	PA4866	TAC - CAC	Y - H	4	53	173		conserved hypothetical protein
5490630	C	A	PA4895	CGG - CTG	R - L	2	8	341		probable transmembrane sensor
5525823	A	G	PA4926	ATG - ACG	M - T	3	28	312		conserved hypothetical protein
5553880	G	A	PA4949	CGT - TGT	R - C	1	401	503		conserved hypothetical protein
5593925	G	A	PA4981	CAC - TAC	H - Y	4	391	471		probable amino acid permease
5614805	A	T	PA4997	CTC - CAC	L - H	4	247	604	msbA	transport protein MsbA
5623603	G	C	PA5005	CAC - GAC	H - D	4	399	586		probable carbamoyl transferase
5627951	G	A	PA5009	CGC - TGC	R - C	1	241	269	waaP	lipopolysaccharide kinase WaaP
5639649	C	T	PA5016	CCG - CTG	P - L	4	234	548	aceF	dihydrolipoamide acetyltransferase
5661741	A	C	PA5031	CTA - CGA	L - R	2	297	310		probable short chain dehydrogenase
5727888	A	G	PA5089	CTA - CCA	L - P	4	530	746		hypothetical protein
5731106	G	A	PA5090	CCC - CTC	P - L	4	247	791		conserved hypothetical protein
5741327	G	A	PA5098	CCG - CTG	P - L	4	34	510	hutH	histidine ammonia-lyase
5743462	G	C	PA5100	ACG - AGG	T - R	2	431	560	hutU	urocanase
5748441	C	G	PA5104	GGC - CGC	G - R	1	55	197		conserved hypothetical protein
5760517	G	A	PA5114	ACG - ATG	T - M	3	276	1202		hypothetical protein
5776269	T	G	PA5127	TAT - GAT	Y - D	0	62	154		probable rRNA methylase
5780409	C	T	PA5132	CAC - TAC	H - Y	4	139	273		hypothetical protein
5805693	T	C	PA5158	CTT - CCT	L - P	4	5	493		probable outer membrane protein precursor
5805702	C	T	PA5158	CCC - CTC	P - L	4	8	493		probable outer membrane protein precursor
5805789	T	C	PA5158	CTG - CCG	L - P	4	37	493		probable outer membrane protein precursor
5811936	T	C	PA5162	TGC - CGC	C - R	1	201	303	rmlD	dTDP-4-dehydrorhamnose reductase
5833686	C	T	PA5181	CCG - CTG	P - L	4	313	774		probable oxidoreductase
5837391	T	A	PA5184	GTC - GAC	V - D	2	161	186		hypothetical protein
5839658	C	T	PA5187	TGT - TAT	C - Y	3	413	597		probable acyl-CoA dehydrogenase
5841721	G	C	PA5188	CGT - GGT	R - G	1	138	412		probable 3-hydroxyacyl-CoA dehydrogenase
5848163	G	A	PA5195	CGC - TGC	R - C	1	69	132		probable heat shock protein
5878388	T	C	PA5220	TGC - CGC	C - R	1	165	274		hypothetical protein
5878963	G	A	PA5221	CGC - TGC	R - C	1	337	406		probable FAD-dependent monooxygenase
5916848	T	G	PA5254	TTC - GTC	F - V	1	208	210		probable peptidyl-prolyl cis-trans isomerase, FkbP-type
5936919	C	T	PA5272	CGG - TGG	R - W	3	184	951	cyaA	adenylate cyclase
5938627	T	C	PA5272	CTG - CCG	L - P	4	753	951	cyaA	adenylate cyclase
5960894	T	G	PA5295	CTA - CGA	L - R	2	474	559		hypothetical protein
5966836	C	T	PA5298	ACG - ATG	T - M	3	44	191		xanthine phosphoribosyltransferase
5978444	T	C	PA5309	ATG - ACG	M - T	3	219	440		FAD-dependent oxidoreductase
6080374	C	T	PA5400	CCG - CTG	P - L	4	2	329		probable electron transfer flavoprotein alpha subunit
6081497	T	C	PA5401	TGT - CGT	C - R	1	36	258		hypothetical protein
6083234	C	G	PA5404	CGC - GGC	R - G	1	44	135		hypothetical protein
6089809	C	T	PA5412	GGG - AGG	G - R	1	300	838		hypothetical protein
6090477	A	G	PA5412	ATG - ACG	M - T	3	77	838		hypothetical protein
6112607	A	G	PA5431	TGG - CGG	W - R	3	390	492		probable transcriptional regulator
6136591	C	A	PA5447	GGC - TGC	G - C	1	175	382	wbpZ	glycosyltransferase WbpZ
6145973	G	T	PA5455	AGG - ATG	R - M	2	192	543		hypothetical protein
6160437	A	G	PA5471	CTC - CCC	L - P	4	88	380		hypothetical protein
6160582	A	G	PA5471	TGC - CGC	C - R	1	40	380		hypothetical protein
6165094	G	A	PA5474	GGG - AGG	G - R	1	353	458		probable metalloprotease
6171798	C	G	PA5480	TGC - TGG	C - W	0	22	65		hypothetical protein
6174492	T	G	PA5483	CTG - CGG	L - R	2	382	450	algB	two-component response regulator AlgB
6174841	T	C	PA5484	TAC - CAC	Y - H	4	50	596		KinB
6183882	A	G	PA5493	TGC - CGC	C - R	1	882	914	polA	DNA polymerase I
6187846	A	T	PA5495	AAC - ATC	N - I	4	307	317	thrB	homoserine kinase
6206311	T	C	PA5513	TTC - TCC	F - S	4	7	293	poxA	hypothetical protein
6208473	C	A	PA5515	GTC - TTC	V - F	1	24	167		hypothetical protein
6215861	G	A	PA5523	TCC - TTC	S - F	4	432	451		probable aminotransferase
6226324	A	G	PA5532	CTT - CCT	L - P	4	219	253		hypothetical protein
6227946	G	A	PA5534	TCC - TTC	S - F	4	100	214		hypothetical protein
6228256	C	G	PA5535	TGG - TGC	W - C	0	396	401		conserved hypothetical protein
6246267	A	C	PA5551	TGG - GGG	W - G	0	16	170		hypothetical protein
6246294	G	A	PA5551	CGG - TGG	R - W	3	7	170		hypothetical protein
6258533	G	C	PA5565	ACG - AGG	T - R	2	222	631	gidA	glucose-inhibited division protein A
6259919	G	C	PA5566	CGG - GGG	R - G	1	46	128		hypothetical protein
