# Supplementary material for: Intraclonal genome diversity of Pseudomonas aeruginosa clones CHA and TB
Source: BMC Genomics. 2013 Jun 22;14:416. doi: 10.1186/1471-2164-14-416 (PMC3697988; doi:10.1186/1471-2164-14-416)
Supplement: Additional file 3: Table S3 — “SNPs shared by two of the three clone CHA strains”, contains lists of SNPs present in two of the three clonal variants. [file 1471-2164-14-416-S3.xls]

## Sheet: Clone CHA shared SNPs
Additional Table 3: SNPs shared by two of the three clone CHA strains
		SNP-pos.*	Ref-base	cons-base	locus_tag	encoded function	aa-substitution	aa-exchange
Shared by CHA and 491		1065580	A	T	INTERGENIC
		1065622	A	G	INTERGENIC
		2516381	A	C	INTERGENIC
Shared by CHA and PT22		788922	T	C	INTERGENIC
		789028	C	T	INTERGENIC
		789097	C	T	INTERGENIC
		789104	C	T	INTERGENIC
		789119	T	C	INTERGENIC
		796020	C	T	PA0728	probable bacteriophage integrase	S/S	SYNONYMOUS_CODING
		796182	G	A	PA0728	probable bacteriophage integrase	K/K	SYNONYMOUS_CODING
		796485	G	A	PA0728	probable bacteriophage integrase	S/S	SYNONYMOUS_CODING
		796533	G	C	PA0728	probable bacteriophage integrase	P/P	SYNONYMOUS_CODING
		796617	G	A	PA0728	probable bacteriophage integrase	L/L	SYNONYMOUS_CODING
		796712	G	A	PA0728	probable bacteriophage integrase	R/Q	NON_SYNONYMOUS_CODING
		796723	C	T	PA0728	probable bacteriophage integrase	L/F	NON_SYNONYMOUS_CODING
		1065726	A	G	INTERGENIC
		2282340	A	T	INTERGENIC
Shared by PT22 and 491		1060714	A	T	PA0977	hypothetical protein	N/K	NON_SYNONYMOUS_CODING
		1060807	A	G	PA0977	hypothetical protein	S/S	SYNONYMOUS_CODING
		1060929	G	T	INTERGENIC
		1060985	G	C	INTERGENIC
		1060987	C	T	INTERGENIC
		1061175	A	G	INTERGENIC
		1063105	G	C	PA0981	hypothetical protein	S/T	NON_SYNONYMOUS_CODING
		1063127	A	G	PA0981	hypothetical protein	R/R	SYNONYMOUS_CODING
		1063781	G	C	INTERGENIC
		1063830	T	C	INTERGENIC
		1064632	G	T	PA0982	hypothetical protein	R/R	SYNONYMOUS_CODING
		1064711	G	A	PA0982	hypothetical protein	I/I	SYNONYMOUS_CODING
		1064782	C	G	PA0982	hypothetical protein	D/H	NON_SYNONYMOUS_CODING
		1064903	G	A	PA0982	hypothetical protein	H/H	SYNONYMOUS_CODING
		1065056	T	C	PA0982	hypothetical protein	K/K	SYNONYMOUS_CODING
		1065062	G	A	PA0982	hypothetical protein	D/D	SYNONYMOUS_CODING
* Position according to PAO1 reference sequence NC_002516
