# Supplementary material for: Intraclonal genome diversity of Pseudomonas aeruginosa clones CHA and TB
Source: BMC Genomics. 2013 Jun 22;14:416. doi: 10.1186/1471-2164-14-416 (PMC3697988; doi:10.1186/1471-2164-14-416)
Supplement: Additional file 4: Table S4 — “SNPs specific for strain CHA/PT22/491”, contains three separate lists with SNPs specific for strain CHA, for strain PT22, and for strain 491, respectively. [file 1471-2164-14-416-S4.xls]

## Sheet: strain cha unique SNPs
Additional Table 4: SNPs specific for strain CHA
SNP-pos.*	Ref-base	cons-base	locus_tag	gene name	Aa-substitution
40998	G	A	INTERGENIC
149314	G	A	PA0131	bauB	H/Y	NON_SYNONYMOUS_CODING
217608	C	T	PA0190		S/S	SYNONYMOUS_CODING
240886	C	G	PA0211	mdcD	A/A	SYNONYMOUS_CODING
362927	G	T	INTERGENIC
668679	C	A	PA0606		N/K	NON_SYNONYMOUS_CODING
802084	C	T	PA0734		W/*	STOP_GAINED
812847	C	T	PA0745		Q/Q	SYNONYMOUS_CODING
831927	C	G	PA0763	mucA	A/G	NON_SYNONYMOUS_CODING
880827	A	G	PA0801		N/S	NON_SYNONYMOUS_CODING
887897	C	T	PA0810		D/N	NON_SYNONYMOUS_CODING
1060616	C	T	PA0977		G/E	NON_SYNONYMOUS_CODING
1060699	C	T	PA0977		L/L	SYNONYMOUS_CODING
1060821	G	A	PA0977		R/C	NON_SYNONYMOUS_CODING
1060928	C	T	INTERGENIC
1060935	C	G	INTERGENIC
1061007	T	C	INTERGENIC
1061151	C	T	INTERGENIC
1061168	G	A	INTERGENIC
1064612	G	A	PA0982		G/G	SYNONYMOUS_CODING
1064681	G	C	PA0982		N/K	NON_SYNONYMOUS_CODING
1064766	T	C	PA0982		D/G	NON_SYNONYMOUS_CODING
1064962	C	T	PA0982		D/N	NON_SYNONYMOUS_CODING
1064977	C	T	PA0982		V/I	NON_SYNONYMOUS_CODING
1064999	G	A	PA0982		Y/Y	SYNONYMOUS_CODING
1065023	C	A	PA0982		L/L	SYNONYMOUS_CODING
1065071	G	A	PA0982		L/L	SYNONYMOUS_CODING
1065075	C	T	PA0982		S/N	NON_SYNONYMOUS_CODING
1065427	G	A	INTERGENIC
1065720	C	A	INTERGENIC
1065747	C	T	INTERGENIC
1420454	C	T	PA1310	phnW	S/S	SYNONYMOUS_CODING
1522771	C	T	PA1400		L/L	SYNONYMOUS_CODING
1525933	C	T	PA1403		L/L	SYNONYMOUS_CODING
1631285	G	A	PA1502	gcl	P/S	NON_SYNONYMOUS_CODING
1747554	G	A	PA1604		P/L	NON_SYNONYMOUS_CODING
1797911	G	A	PA1650		G/D	NON_SYNONYMOUS_CODING
1857574	G	A	PA1713	exsA	R/H	NON_SYNONYMOUS_CODING
1858001	G	A	PA1713	exsA	A/A	SYNONYMOUS_CODING
2077234	T	G	PA1906		E/A	NON_SYNONYMOUS_CODING
2127997	A	C	PA1944		H/P	NON_SYNONYMOUS_CODING
2179650	C	T	PA1992	ercS	A/A	SYNONYMOUS_CODING
2212750	T	C	PA2020		L/P	NON_SYNONYMOUS_CODING
2214763	G	T	PA2022		P/P	SYNONYMOUS_CODING
2259564	C	T	PA2062		G/G	SYNONYMOUS_CODING
2270886	G	A	PA2070		A/A	SYNONYMOUS_CODING
2424034	A	G	PA2205		Y/H	NON_SYNONYMOUS_CODING
2470078	G	A	PA2243	pslM	E/K	NON_SYNONYMOUS_CODING
2547139	A	G	PA2308		V/A	NON_SYNONYMOUS_CODING
2548315	G	A	PA2309		D/D	SYNONYMOUS_CODING
2651080	G	A	PA2394	pvdN	E/E	SYNONYMOUS_CODING
3057356	G	A	PA2702	tse2	R/H	NON_SYNONYMOUS_CODING
3131502	A	T	INTERGENIC
3147088	G	T	PA2789		A/S	NON_SYNONYMOUS_CODING
3227656	G	A	PA2874		R/C	NON_SYNONYMOUS_CODING
3242023	A	C	PA2888	atuC	E/A	NON_SYNONYMOUS_CODING
3429117	C	G	PA3063	pelB	A/P	NON_SYNONYMOUS_CODING
3451892	G	T	PA3078		L/L	SYNONYMOUS_CODING
3522907	G	A	PA3139		A/T	NON_SYNONYMOUS_CODING
3524580	G	T	INTERGENIC
3612825	C	T	PA3225		H/H	SYNONYMOUS_CODING
3718625	G	A	PA3316		G/E	NON_SYNONYMOUS_CODING
3793704	G	A	PA3388		E/K	NON_SYNONYMOUS_CODING
3968943	C	T	PA3544	algE	I/I	SYNONYMOUS_CODING
4033827	C	A	INTERGENIC
4090830	G	T	PA3651	cdsA	A/E	NON_SYNONYMOUS_CODING
4151999	G	A	PA3708	wspA	L/F	NON_SYNONYMOUS_CODING
4177713	G	A	PA3728		L/L	SYNONYMOUS_CODING
4312528	G	A	PA3851		A/V	NON_SYNONYMOUS_CODING
4416963	G	A	INTERGENIC
4518109	G	T	PA4036		D/Y	NON_SYNONYMOUS_CODING
4541675	A	G	PA4063		H/R	NON_SYNONYMOUS_CODING
4572025	T	C	PA4088		V/A	NON_SYNONYMOUS_CODING
4576396	C	T	PA4094		T/T	SYNONYMOUS_CODING
4663712	C	A	INTERGENIC
4683220	C	A	PA4186		R/S	NON_SYNONYMOUS_CODING
4703136	C	T	INTERGENIC
4774571	G	A	PA4269	rpoC	G/G	SYNONYMOUS_CODING
4923147	G	C	PA4393	ampG	A/A	SYNONYMOUS_CODING
4932358	G	A	PA4401		G/G	SYNONYMOUS_CODING
5013593	C	A	INTERGENIC
5306171	G	A	PA4725	cbrA	E/K	NON_SYNONYMOUS_CODING
5488228	C	T	PA4892	ureF	L/L	SYNONYMOUS_CODING
5629232	G	A	PA5010	waaG	F/F	SYNONYMOUS_CODING
5735695	G	C	PA5094		P/R	NON_SYNONYMOUS_CODING
5782331	G	A	PA5134		A/A	SYNONYMOUS_CODING
5852628	A	T	INTERGENIC
5861579	C	T	PA5206	argE	A/T	NON_SYNONYMOUS_CODING
5880952	G	A	PA5223	ubiH	L/L	SYNONYMOUS_CODING
5966386	G	A	PA5297	poxB	A/T	NON_SYNONYMOUS_CODING
6145524	C	T	PA5455		V/V	SYNONYMOUS_CODING
6178179	T	A	PA5487		K/*	STOP_GAINED
* Position according to PAO1 reference sequence NC_002516

## Sheet: strain pt22 unique snps
Table S4: SNPs specific for strain PT22
SNP-pos.*	Ref-base	cons-base	locus_tag	gene name	aa-substitution
73427	C	T	INTERGENIC
114731	G	A	PA0094		I/I	SYNONYMOUS_CODING
223667	C	T	INTERGENIC
469047	A	G	PA0421		D/G	NON_SYNONYMOUS_CODING
590228	C	T	PA0531		L/L	SYNONYMOUS_CODING
657580	C	T	PA0596		F/F	SYNONYMOUS_CODING
686912	C	T	INTERGENIC
732902	G	T	INTERGENIC
880278	C	G	PA0801		A/G	NON_SYNONYMOUS_CODING
1065463	G	A	INTERGENIC
1065592	T	C	INTERGENIC
1077528	G	A	PA0995	ogt	S/F	NON_SYNONYMOUS_CODING
1336968	G	A	PA1236		P/L	NON_SYNONYMOUS_CODING
1373843	C	A	PA1264		M/I	NON_SYNONYMOUS_START
1433150	C	T	INTERGENIC
1508032	C	T	PA1387		P/L	NON_SYNONYMOUS_CODING
1612015	C	T	PA1485		S/L	NON_SYNONYMOUS_CODING
1630911	C	T	PA1502	gcl	L/L	SYNONYMOUS_CODING
2048509	C	T	INTERGENIC
2049731	G	A	PA1879		H/Y	NON_SYNONYMOUS_CODING
2157238	C	T	PA1973	pqqF	P/L	NON_SYNONYMOUS_CODING
2306781	A	G	PA2096		S/P	NON_SYNONYMOUS_CODING
2403980	G	C	PA2181		C/S	NON_SYNONYMOUS_CODING
2566890	G	C	PA2326		N/K	NON_SYNONYMOUS_CODING
2968801	C	T	PA2624	idh	R/R	SYNONYMOUS_CODING
3047567	T	C	PA2693		L/P	NON_SYNONYMOUS_CODING
3048007	A	G	INTERGENIC
3109402	G	A	INTERGENIC
3151843	C	T	PA2794		L/L	SYNONYMOUS_CODING
3581710	A	G	INTERGENIC
3653883	G	C	INTERGENIC
3937886	G	A	INTERGENIC
4064292	G	A	PA3629	adhC	G/G	SYNONYMOUS_CODING
4152857	G	A	PA3709		Y/Y	SYNONYMOUS_CODING
4217561	G	A	PA3763	purL	A/V	NON_SYNONYMOUS_CODING
4461082	G	T	PA3980		G/W	NON_SYNONYMOUS_CODING
4630604	G	A	PA4140		R/H	NON_SYNONYMOUS_CODING
4644461	C	T	PA4150		I/I	SYNONYMOUS_CODING
4843205	A	T	PA4314	purU1	I/I	SYNONYMOUS_CODING
4885879	G	A	PA4358		V/V	SYNONYMOUS_CODING
4930638	G	A	PA4399		V/V	SYNONYMOUS_CODING
4965048	A	G	INTERGENIC
5190866	C	T	PA4625	cdrA	E/E	SYNONYMOUS_CODING
5258810	G	A	PA4688	hitB	P/P	SYNONYMOUS_CODING
5402439	G	C	PA4813	lipC	D/E	NON_SYNONYMOUS_CODING
5447107	G	A	PA4851		G/D	NON_SYNONYMOUS_CODING
6202325	A	G	PA5510		D/G	NON_SYNONYMOUS_CODING
* Position according to PAO1 reference sequence NC_002516

## Sheet: strain 491 unique snps
Table S4: SNPs specific for strain 491
SNP-pos.*	Ref-base	cons-base	locus_tag	gene name	Aa-substitution
390823	A	G	PA0347	glpQ	L/P	NON_SYNONYMOUS_CODING
404224	G	C	PA0360		E/D	NON_SYNONYMOUS_CODING
434859	C	T	PA0393	proC	A/T	NON_SYNONYMOUS_CODING
543555	C	T	PA0482	glcB	A/T	NON_SYNONYMOUS_CODING
573532	G	C	PA0511	nirJ	T/T	SYNONYMOUS_CODING
608868	G	A	PA0549		D/N	NON_SYNONYMOUS_CODING
737702	C	T	PA0679		P/L	NON_SYNONYMOUS_CODING
755294	T	G	PA0690		L/V	NON_SYNONYMOUS_CODING
795937	T	A	PA0728		C/S	NON_SYNONYMOUS_CODING
795950	G	A	PA0728		R/K	NON_SYNONYMOUS_CODING
795975	G	C	PA0728		S/S	SYNONYMOUS_CODING
796057	G	A	PA0728		A/T	NON_SYNONYMOUS_CODING
796061	A	G	PA0728		K/R	NON_SYNONYMOUS_CODING
796403	C	G	PA0728		A/G	NON_SYNONYMOUS_CODING
796532	C	T	PA0728		P/L	NON_SYNONYMOUS_CODING
796743	T	G	PA0728		S/S	SYNONYMOUS_CODING
796809	T	G	INTERGENIC
797336	A	C	PA0729		E/A	NON_SYNONYMOUS_CODING
1065421	C	T	PA0983		P/L	NON_SYNONYMOUS_CODING
1077004	C	T	PA0994	cupC3	R/W	NON_SYNONYMOUS_CODING
1131723	C	T	PA1046		P/L	NON_SYNONYMOUS_CODING
1138080	G	A	PA1050		G/G	SYNONYMOUS_CODING
1207919	C	A	INTERGENIC
1291339	G	A	PA1189		P/S	NON_SYNONYMOUS_CODING
1309993	C	T	PA1209		G/S	NON_SYNONYMOUS_CODING
1400654	G	A	INTERGENIC
1757511	G	A	PA1613		R/C	NON_SYNONYMOUS_CODING
1817230	G	A	PA1667		D/N	NON_SYNONYMOUS_CODING
1850135	G	A	PA1703	pcrD	V/M	NON_SYNONYMOUS_CODING
2013529	G	C	PA1853		V/L	NON_SYNONYMOUS_CODING
2406371	G	T	PA2185	katN	V/L	NON_SYNONYMOUS_CODING
2419331	C	T	PA2200		L/L	SYNONYMOUS_CODING
2976617	G	A	PA2633		S/N	NON_SYNONYMOUS_CODING
3018535	C	T	PA2670		L/L	SYNONYMOUS_CODING
3192732	G	A	INTERGENIC
3253944	A	C	PA2899		V/G	NON_SYNONYMOUS_CODING
3277881	A	G	PA2922		D/G	NON_SYNONYMOUS_CODING
3373121	G	A	PA3012		T/T	SYNONYMOUS_CODING
3936559	G	A	PA3519		R/R	SYNONYMOUS_CODING
3949690	A	G	INTERGENIC
3949691	A	G	INTERGENIC
4115211	G	A	PA3674		A/A	SYNONYMOUS_CODING
4122356	G	A	PA3679		R/R	SYNONYMOUS_CODING
4275087	C	T	PA3818		L/L	SYNONYMOUS_CODING
4671172	T	A	INTERGENIC
4738292	G	T	PA4226	pchE	L/L	SYNONYMOUS_CODING
4753494	G	A	PA4236	katA	T/I	NON_SYNONYMOUS_CODING
4814799	A	G	PA4291		D/G	NON_SYNONYMOUS_CODING
5012620	C	T	PA4481	mreB	S/N	NON_SYNONYMOUS_CODING
5049015	G	C	PA4511		R/G	NON_SYNONYMOUS_CODING
5225936	C	T	INTERGENIC
5342557	T	C	PA4756	carB	T/A	NON_SYNONYMOUS_CODING
5354326	T	A	PA4769		M/L	NON_SYNONYMOUS_CODING
5642051	T	C	PA5017		F/L	NON_SYNONYMOUS_CODING
5645362	A	T	INTERGENIC
5747467	C	T	PA5103		A/A	SYNONYMOUS_CODING
6004447	G	A	PA5335		L/L	SYNONYMOUS_CODING
6104829	C	T	PA5424		L/L	SYNONYMOUS_CODING
6174537	G	A	PA5483	algB	S/N	NON_SYNONYMOUS_CODING
6229473	G	A	PA5536	dksA2	H/H	SYNONYMOUS_CODING
* Position according to PAO1 reference sequence NC_002516
