# Supplementary material for: Intraclonal genome diversity of Pseudomonas aeruginosa clones CHA and TB
Source: BMC Genomics. 2013 Jun 22;14:416. doi: 10.1186/1471-2164-14-416 (PMC3697988; doi:10.1186/1471-2164-14-416)
Supplement: Additional file 6: Table S6 — “PAO1 ncRNA loci not conserved in clonal lineages CHA and TB”, lists small RNA loci from the reference sequence that are absent in the clone CHA and the clone TB strains. [file 1471-2164-14-416-S6.xls]

## Sheet: Tabelle1
Additional Table 6: PAO1 ncRNA loci not conserved in clonal lineages CHA and TB
(List of PAO1 ncRNAs described in Gomez-Lozano et al., 2012)
clone CHA strains				clone TB strains
absent:				absent:		1: 10 % or more of the ncRNA locus absent
phrD				phrD
pant5				pant6		grey boxes: sRNA conservation clone-specific
pant6				pant11
pant11				pant24
pant68				pant68
pant76				pant76
pant92				pant77
pant119				pant79
pant147				pant122
pant148				pant146
pant149				pant147
pant150				pant148
pant186				pant149
pant187				pant150
pant196				pant186
pant203				pant187
pant204				pant196
pant205				pant203
pant206				pant204
pant207				pant216
pant213				pant219
pant221				pant248
pant244				pant249
pant249				pant250
pant250				pant251
pant251				pant252
pant252				pant292
pant292				pant326
pant317				pant335
pant318				pant353
pant319				pant357
pant325
pant326
pant357				significant parts not conserved1:
pant368				pant4
pant390				pant29
pant435				pant32
pant436				pant128
pant495				pant151
pant496				pant213
				pant265
				pant321
significant parts not conserved1:				pant325
pant4				pant354
pant29
pant33
pant52
pant56
pant77
pant99
pant151
pant157
pant219
pant225
pant242
pant248
pant265
pant335
pant351
pant369
pant444
pant446
pant507
pant511
