# Supplementary material for: Intraclonal genome diversity of Pseudomonas aeruginosa clones CHA and TB
Source: BMC Genomics. 2013 Jun 22;14:416. doi: 10.1186/1471-2164-14-416 (PMC3697988; doi:10.1186/1471-2164-14-416)
Supplement: Additional file 8: Table S7 — “Alignment of strain CHA-specific accessory genome contigs versus UniProt-database”, contains results of database similarity search for proteins encoded in the strain CHA-specific DNA. [file 1471-2164-14-416-S8.xls]

## Sheet: Sheet1
Additional Table 7: Alignment of strain CHA-specific accessory genome contigs versus UniProt-database
contigs	contig_start	contig_stop	len_aa	gene	description	taxon	% id	protein length
NODE_18_seqlen:635	116	634	173	aacC1	Aminoglycoside-(3)-N-acetyltransferase	Serratia marcescens	100	177
NODE_135_seqlen:6943	3819	4610	264	B3ORF25	Endolysin	Pseudomonas phage B3	87.5	264
NODE_135_seqlen:6943	4794	5402	203	B3ORF27	Putative Rz lysis protein	Pseudomonas phage B3	82.7586	203
NODE_135_seqlen:6943	6098	6661	188	B3ORF30	Small terminase subunit	Pseudomonas phage B3	82.9787	193
NODE_17_seqlen:3790	3098	3790	231	B3ORF36	Protease	Pseudomonas phage B3	99.1342	423
NODE_112_seqlen:633	76	633	186	B3ORF36	Protease	Pseudomonas phage B3	87.6344	423
NODE_94_seqlen:8014	360	1274	305	NT08PM_1299	Conserved hypothetical phage protein	Pasteurella multocida subsp. multocida str. 3480	60.6557	307
NODE_79_seqlen:9315	6779	7699	307	orf48	Putative uncharacterized protein orf48	Pseudomonas phage D3112	95.114	307
NODE_118_seqlen:8249	1725	2411	229	PA39016_000840074	Putative uncharacterized protein	Pseudomonas aeruginosa 39016	97.3799	229
NODE_118_seqlen:8249	4783	5946	388	PA39016_000840080	Putative uncharacterized protein	Pseudomonas aeruginosa 39016	96.9072	388
NODE_118_seqlen:8249	5949	7730	594	PA39016_000840081	Putative uncharacterized protein	Pseudomonas aeruginosa 39016	98.4848	594
NODE_135_seqlen:6943	1054	1800	249	PA39016_000840085	Putative uncharacterized protein	Pseudomonas aeruginosa 39016	89.1566	249
NODE_135_seqlen:6943	6101	6673	191	PA39016_000840096	Putative uncharacterized protein	Pseudomonas aeruginosa 39016	88.4817	191
NODE_266_seqlen:1691	237	1691	485	PA39016_000840097	Putative uncharacterized protein	Pseudomonas aeruginosa 39016	95.0515	567
NODE_17_seqlen:3790	8	1075	356	PA39016_000840098	Putative uncharacterized protein	Pseudomonas aeruginosa 39016	90.4494	492
NODE_444_seqlen:191	3	191	63	PA39016_000840098	Putative uncharacterized protein	Pseudomonas aeruginosa 39016	100	492
NODE_17_seqlen:3790	1078	2325	416	PA39016_000840099	Putative uncharacterized protein	Pseudomonas aeruginosa 39016	91.8269	413
NODE_17_seqlen:3790	2325	2894	190	PA39016_000840100	Putative uncharacterized protein	Pseudomonas aeruginosa 39016	94.2105	189
NODE_94_seqlen:8014	351	1277	309	PA39016_000840103	Putative uncharacterized protein	Pseudomonas aeruginosa 39016	98.7055	309
NODE_94_seqlen:8014	3427	4176	250	PA39016_000840109	Putative uncharacterized protein	Pseudomonas aeruginosa 39016	99.2	250
NODE_94_seqlen:8014	4914	7832	973	PA39016_000840112	Putative uncharacterized protein	Pseudomonas aeruginosa 39016	76.3473	1283
NODE_79_seqlen:9315	7704	8660	319	PA39016_000840113	Putative uncharacterized protein	Pseudomonas aeruginosa 39016	96.2382	319
NODE_79_seqlen:9315	4268	5083	272	PA39016_000840116	Putative uncharacterized protein	Pseudomonas aeruginosa 39016	96.6912	272
NODE_79_seqlen:9315	1658	3811	718	PA39016_000840118	Putative uncharacterized protein	Pseudomonas aeruginosa 39016	93.3148	736
NODE_79_seqlen:9315	459	1604	382	PA39016_000840119	Putative uncharacterized protein	Pseudomonas aeruginosa 39016	90.5759	382
NODE_224_seqlen:1050	150	941	264	PACL_0076	Site-specific DNA methylase	Pseudomonas aeruginosa	99.2424	264
NODE_79_seqlen:9315	5073	6776	568	PACL_0081	Hypothetical bacteriophage protein	Pseudomonas aeruginosa	88.5563	568
NODE_135_seqlen:6943	1670	2158	163	PACL_0110	Hypothetical bacteriophage protein	Pseudomonas aeruginosa	96.9325	163
NODE_17_seqlen:3790	3110	3787	226	SSKA14_3810	Protease	Stenotrophomonas sp. SKA14	51.7699	418
