# Supplementary material for: Intraclonal genome diversity of Pseudomonas aeruginosa clones CHA and TB
Source: BMC Genomics. 2013 Jun 22;14:416. doi: 10.1186/1471-2164-14-416 (PMC3697988; doi:10.1186/1471-2164-14-416)
Supplement: Additional file 9: Table S8 — “Alignment of strain PT22-specific accessory genome contigs versus UniProt-database”, contains results of database similarity search for proteins encoded in the strain PT22- specific DNA. [file 1471-2164-14-416-S9.xls]

## Sheet: Sheet1
Additional Table 8: Alignment of strain PT22-specific accessory genome contigs versus UniProt-database
contigs	contig_start	contig_stop	len_aa	gene	description	taxon	% id	protein length
NODE_9_seqlen:5304	2856	4019	388	Aave_0577	Putative uncharacterized protein	Acidovorax citrulli (strain AAC00-1)	41.0127	405
NODE_179_seqlen:4156	934	3087	718	Acav_1899	TonB-dependent siderophore receptor	Acidovorax avenae (strain ATCC 19860 / DSM 7227 / JCM 20985 / NCPPB 1011)	52.1798	761
NODE_195_seqlen:972	169	369	67	Alide_4579	Putative uncharacterized protein	Alicycliphilus denitrificans (strain JCM 14587 / BC)	37.3134	199
NODE_932_seqlen:1304	263	580	106	Alide_4579	Putative uncharacterized protein	Alicycliphilus denitrificans (strain JCM 14587 / BC)	43.3962	199
NODE_210_seqlen:3750	1975	2325	117	Alvin_3208	Single-stranded DNA-binding protein	Allochromatium vinosum (strain ATCC 17899 / DSM 180 / NBRC 103801 / D)	46.281	154
NODE_327_seqlen:2744	833	1498	222	armR	ArmR, DNA-binding response regulator (QseB)	Ralstonia metallidurans (strain CH34 / ATCC 43123 / DSM 2839)	90.5405	222
NODE_327_seqlen:2744	3	833	277	armS	Putative sensor-kinase ArmS	Pseudomonas aeruginosa	93.1408	461
NODE_362_seqlen:682	139	681	181	armS	Putative sensor-kinase ArmS	Pseudomonas aeruginosa	100	461
NODE_79_seqlen:4420	766	1527	254	Avin_02270	Putative uncharacterized protein	Azotobacter vinelandii (strain DJ / ATCC BAA-1303)	40.856	298
NODE_232_seqlen:3069	1082	3067	662	AZKH_1345	Putative UvrD/REP helicase	Azoarcus sp. KH32C	67.0695	1058
NODE_9_seqlen:5304	4106	5299	398	AZKH_1345	Putative UvrD/REP helicase	Azoarcus sp. KH32C	61.3065	1058
NODE_128_seqlen:830	552	821	90	AZKH_1933	Acyl-CoA dehydrogenase	Azoarcus sp. KH32C	77.7778	427
NODE_472_seqlen:773	1	771	257	AZKH_1933	Acyl-CoA dehydrogenase	Azoarcus sp. KH32C	78.5992	427
NODE_245_seqlen:745	598	744	49	AZKH_1933	Acyl-CoA dehydrogenase	Azoarcus sp. KH32C	59.1837	427
NODE_737_seqlen:669	3	374	124	AZKH_1945	AMP-dependent synthetase and ligase	Azoarcus sp. KH32C	63.7097	546
NODE_354_seqlen:2617	2	562	187	AZKH_1945	AMP-dependent synthetase and ligase	Azoarcus sp. KH32C	74.3316	546
NODE_464_seqlen:191	3	191	63	AZKH_1945	AMP-dependent synthetase and ligase	Azoarcus sp. KH32C	76.1905	546
NODE_789_seqlen:323	2	322	107	AZKH_1947	Transcriptional regulator, LuxR family	Azoarcus sp. KH32C	42.5926	918
NODE_795_seqlen:952	3	941	313	AZKH_1947	Transcriptional regulator, LuxR family	Azoarcus sp. KH32C	49.0446	918
NODE_873_seqlen:500	1	498	166	AZKH_1947	Transcriptional regulator, LuxR family	Azoarcus sp. KH32C	48.7952	918
NODE_1516_seqlen:201	9	197	63	AZKH_1964	Transcriptional regulator, LuxR family	Azoarcus sp. KH32C	68.254	893
NODE_795_seqlen:952	6	944	313	AZKH_1964	Transcriptional regulator, LuxR family	Azoarcus sp. KH32C	50.9554	893
NODE_763_seqlen:343	64	339	92	AZKH_1964	Transcriptional regulator, LuxR family	Azoarcus sp. KH32C	60	893
NODE_552_seqlen:1694	50	739	230	AZKH_1969	Major facilitator superfamily MFS 1	Azoarcus sp. KH32C	34.7826	433
NODE_552_seqlen:1694	910	1347	146	AZKH_1969	Major facilitator superfamily MFS 1	Azoarcus sp. KH32C	30.137	433
NODE_1023_seqlen:782	3	782	260	AZOSEA02610	Putative uncharacterized protein	Aromatoleum aromaticum (strain EbN1)	80	508
NODE_25_seqlen:387	152	385	78	AZOSEA02610	Putative uncharacterized protein	Aromatoleum aromaticum (strain EbN1)	74.359	508
NODE_91_seqlen:1027	3	530	176	AZOSEA02610	Putative uncharacterized protein	Aromatoleum aromaticum (strain EbN1)	45.1977	508
NODE_25_seqlen:387	4	165	54	AZOSEA02620	Putative uncharacterized protein	Aromatoleum aromaticum (strain EbN1)	94.4444	347
NODE_840_seqlen:1159	262	1158	299	AZOSEA02620	Putative uncharacterized protein	Aromatoleum aromaticum (strain EbN1)	81.9398	347
NODE_34_seqlen:7903	4888	5847	320	AZOSEB01840	Putative uncharacterized protein	Aromatoleum aromaticum (strain EbN1)	31.875	327
NODE_15_seqlen:1262	2	1225	408	Bcep18194_C6853	RND efflux system, outer membrane lipoprotein, NodT family	Burkholderia sp. (strain 383)	42.402	491
NODE_389_seqlen:1629	1047	1625	193	Bcep18194_C6856	Fusaric acid resistance protein	Burkholderia sp. (strain 383)	37.3057	700
NODE_55_seqlen:691	7	672	222	Bcep18194_C6856	Fusaric acid resistance protein	Burkholderia sp. (strain 383)	36.4035	700
NODE_571_seqlen:2633	1333	1758	142	Bpet1403	Putative transposase	Bordetella petrii (strain ATCC BAA-461 / DSM 12804 / CCUG 43448)	92.9577	145
NODE_571_seqlen:2633	983	1693	237	Bpet4200	Transposase IS4 family	Bordetella petrii (strain ATCC BAA-461 / DSM 12804 / CCUG 43448)	81.4346	242
NODE_295_seqlen:3844	2465	2689	75	Bphyt_7306	Putative uncharacterized protein	Burkholderia phytofirmans (strain DSM 17436 / PsJN)	45.3333	77
NODE_1615_seqlen:169	3	167	55	Bpro_5059	Putative uncharacterized protein	Polaromonas sp. (strain JS666 / ATCC BAA-500)	54.5455	347
NODE_676_seqlen:408	3	404	134	Bpro_5059	Putative uncharacterized protein	Polaromonas sp. (strain JS666 / ATCC BAA-500)	41.0448	347
NODE_404_seqlen:1600	1208	1561	118	Bpro_5059	Putative uncharacterized protein	Polaromonas sp. (strain JS666 / ATCC BAA-500)	31.1475	347
NODE_1036_seqlen:98	15	98	28	Bpro_5059	Putative uncharacterized protein	Polaromonas sp. (strain JS666 / ATCC BAA-500)	60.7143	347
NODE_296_seqlen:2258	1667	2251	195	Bpro_5059	Putative uncharacterized protein	Polaromonas sp. (strain JS666 / ATCC BAA-500)	31.8408	347
NODE_882_seqlen:98	1	84	28	Bpro_5059	Putative uncharacterized protein	Polaromonas sp. (strain JS666 / ATCC BAA-500)	60.7143	347
NODE_247_seqlen:236	1	234	78	CAP2UW1_3174	AMP-dependent synthetase and ligase	Accumulibacter phosphatis (strain UW-1)	62.8205	545
NODE_735_seqlen:191	5	187	61	CAP2UW1_3174	AMP-dependent synthetase and ligase	Accumulibacter phosphatis (strain UW-1)	75.4098	545
NODE_1083_seqlen:139	7	138	44	CAP2UW1_3174	AMP-dependent synthetase and ligase	Accumulibacter phosphatis (strain UW-1)	77.2727	545
NODE_409_seqlen:1749	494	1747	418	ccmF	Heme lyase, CcmF subunit	Ralstonia metallidurans (strain CH34 / ATCC 43123 / DSM 2839)	95.2153	653
NODE_765_seqlen:416	89	415	109	ccmF	Heme lyase, CcmF subunit	Ralstonia metallidurans (strain CH34 / ATCC 43123 / DSM 2839)	76.1468	653
NODE_590_seqlen:170	3	170	56	ccmF	Heme lyase, CcmF subunit	Ralstonia metallidurans (strain CH34 / ATCC 43123 / DSM 2839)	80.3571	653
NODE_922_seqlen:247	3	245	81	ccmF	Heme lyase, CcmF subunit	Ralstonia metallidurans (strain CH34 / ATCC 43123 / DSM 2839)	100	653
NODE_286_seqlen:507	444	506	21	ccoN	Cytochrome-c oxidase	Ralstonia metallidurans (strain CH34 / ATCC 43123 / DSM 2839)	100	518
NODE_152_seqlen:1704	188	1702	505	ccoN	Cytochrome-c oxidase	Ralstonia metallidurans (strain CH34 / ATCC 43123 / DSM 2839)	96.2376	518
NODE_1287_seqlen:613	309	611	101	ccoO	Cytochrome C oxidase, mono-heme subunit	Ralstonia metallidurans (strain CH34 / ATCC 43123 / DSM 2839)	100	193
NODE_766_seqlen:144	1	141	47	ccoO	Cytochrome C oxidase, mono-heme subunit	Ralstonia metallidurans (strain CH34 / ATCC 43123 / DSM 2839)	100	193
NODE_79_seqlen:4420	1566	3125	520	CKS_4272	Putative DNA modification methylase	Pantoea stewartii subsp. stewartii DC283	37.0166	546
NODE_742_seqlen:1461	48	1073	342	CMR15_mp10441	Putative multidrug resistance homolog transmembrane protein (EmrA)	Ralstonia solanacearum	71.9298	363
NODE_1413_seqlen:138	2	136	45	CSAG_04179	Putative uncharacterized protein	Citrobacter sp. 30 2	91.1111	232
NODE_753_seqlen:138	3	137	45	CSAG_04179	Putative uncharacterized protein	Citrobacter sp. 30 2	93.3333	232
NODE_1024_seqlen:1351	962	1351	130	CSAG_04193	Putative uncharacterized protein	Citrobacter sp. 30 2	83.8462	252
NODE_37_seqlen:6108	3437	4921	495	CSAG_04285	Recombination methylase	Citrobacter sp. 30 2	24.7104	587
NODE_393_seqlen:1221	631	1221	197	cutE	Apolipoprotein N-acyltransferase 2	Ralstonia metallidurans (strain CH34 / ATCC 43123 / DSM 2839)	73.6041	532
NODE_589_seqlen:941	3	917	305	cutE	Apolipoprotein N-acyltransferase 2	Ralstonia metallidurans (strain CH34 / ATCC 43123 / DSM 2839)	95.7377	532
NODE_182_seqlen:1274	279	815	179	Daci_5859	Transcriptional regulatory protein NfxB	Delftia acidovorans (strain DSM 14801 / SPH-1)	50.2762	188
NODE_492_seqlen:2202	849	1526	226	Daro_3133	Sulfur dehydrogenase subunit SoxD (Precursor)	Dechloromonas aromatica (strain RCB)	62.3894	348
NODE_617_seqlen:660	147	659	171	Daro_3134	Sulfur dehydrogenase subunit SoxC (Precursor)	Dechloromonas aromatica (strain RCB)	61.9883	448
NODE_492_seqlen:2202	2	790	263	Daro_3134	Sulfur dehydrogenase subunit SoxC (Precursor)	Dechloromonas aromatica (strain RCB)	80.2281	448
NODE_1539_seqlen:81	2	79	26	Daro_3134	Sulfur dehydrogenase subunit SoxC (Precursor)	Dechloromonas aromatica (strain RCB)	76.9231	448
NODE_1326_seqlen:89	3	89	29	Dd703_2347	DNA repair protein RadC	Dickeya dadantii (strain Ech703)	96.5517	169
NODE_132_seqlen:3109	3	173	57	Dd703_2347	DNA repair protein RadC	Dickeya dadantii (strain Ech703)	89.4737	169
NODE_91_seqlen:1027	855	1025	57	Dd703_2347	DNA repair protein RadC	Dickeya dadantii (strain Ech703)	84.2105	169
NODE_935_seqlen:307	1	306	102	dsbD	Thiol:disulfide interchange protein DsbD 1	Ralstonia metallidurans (strain CH34 / ATCC 43123 / DSM 2839)	86.2745	612
NODE_294_seqlen:136	2	136	45	dsbD	Thiol:disulfide interchange protein DsbD 1	Ralstonia metallidurans (strain CH34 / ATCC 43123 / DSM 2839)	100	612
NODE_963_seqlen:708	1	705	235	dsbD	Thiol:disulfide interchange protein DsbD 1	Ralstonia metallidurans (strain CH34 / ATCC 43123 / DSM 2839)	59.5745	612
NODE_274_seqlen:402	170	400	77	dsbD	Thiol:disulfide interchange protein DsbD 1	Ralstonia metallidurans (strain CH34 / ATCC 43123 / DSM 2839)	100	612
NODE_668_seqlen:727	2	643	214	dsbE	Putative thiol:disulfide interchange protein	Ralstonia metallidurans (strain CH34 / ATCC 43123 / DSM 2839)	85.0467	278
NODE_426_seqlen:363	1	363	121	dsbG	Putative thiol:disulfide interchange protein	Ralstonia metallidurans (strain CH34 / ATCC 43123 / DSM 2839)	99.1736	257
NODE_607_seqlen:961	2	328	109	dsbG	Putative thiol:disulfide interchange protein	Ralstonia metallidurans (strain CH34 / ATCC 43123 / DSM 2839)	99.0826	257
NODE_1024_seqlen:1351	400	735	112	Dtpsy_1136	Ferredoxin, 2Fe-2S type, ISC system	Acidovorax ebreus (strain TPSY)	99.1071	112
NODE_1661_seqlen:164	2	115	38	Dtpsy_1137	Transcriptional regulator, MerR family	Acidovorax ebreus (strain TPSY)	100	159
NODE_1024_seqlen:1351	1	381	127	Dtpsy_1137	Transcriptional regulator, MerR family	Acidovorax ebreus (strain TPSY)	98.4252	159
NODE_1275_seqlen:305	3	305	101	Dtpsy_1138	Heavy metal translocating P-type ATPase (Precursor)	Acidovorax ebreus (strain TPSY)	99.0099	841
NODE_402_seqlen:551	2	121	40	Dtpsy_1138	Heavy metal translocating P-type ATPase (Precursor)	Acidovorax ebreus (strain TPSY)	62.5	841
NODE_239_seqlen:893	2	892	297	Dtpsy_1138	Heavy metal translocating P-type ATPase (Precursor)	Acidovorax ebreus (strain TPSY)	87.2054	841
NODE_239_seqlen:893	539	718	60	Dtpsy_1138	Heavy metal translocating P-type ATPase (Precursor)	Acidovorax ebreus (strain TPSY)	59.6774	841
NODE_679_seqlen:1018	607	1017	137	Dtpsy_1140	Dihydrolipoamide dehydrogenase	Acidovorax ebreus (strain TPSY)	86.8613	475
NODE_594_seqlen:305	1	132	44	Dtpsy_1140	Dihydrolipoamide dehydrogenase	Acidovorax ebreus (strain TPSY)	100	475
NODE_812_seqlen:728	2	727	242	Dtpsy_1140	Dihydrolipoamide dehydrogenase	Acidovorax ebreus (strain TPSY)	97.9339	475
NODE_442_seqlen:147	2	145	48	Dtpsy_1140	Dihydrolipoamide dehydrogenase	Acidovorax ebreus (strain TPSY)	93.75	475
NODE_679_seqlen:1018	103	498	132	Dtpsy_1141	Putative uncharacterized protein (Precursor)	Acidovorax ebreus (strain TPSY)	80.303	132
NODE_933_seqlen:271	1	270	90	Dtpsy_1142	Heavy metal efflux pump, CzcA family (Precursor)	Acidovorax ebreus (strain TPSY)	100	1048
NODE_1098_seqlen:424	3	422	140	Dtpsy_1142	Heavy metal efflux pump, CzcA family (Precursor)	Acidovorax ebreus (strain TPSY)	65.7143	1048
NODE_1393_seqlen:380	9	380	124	Dtpsy_1142	Heavy metal efflux pump, CzcA family (Precursor)	Acidovorax ebreus (strain TPSY)	99.1935	1048
NODE_912_seqlen:462	2	460	153	Dtpsy_1142	Heavy metal efflux pump, CzcA family (Precursor)	Acidovorax ebreus (strain TPSY)	91.5033	1048
NODE_1659_seqlen:234	2	232	77	Dtpsy_1142	Heavy metal efflux pump, CzcA family (Precursor)	Acidovorax ebreus (strain TPSY)	76.6234	1048
NODE_408_seqlen:446	5	445	147	Dtpsy_1142	Heavy metal efflux pump, CzcA family (Precursor)	Acidovorax ebreus (strain TPSY)	91.8367	1048
NODE_571_seqlen:2633	73	966	298	Dtpsy_1145	Outer membrane efflux protein (Precursor)	Acidovorax ebreus (strain TPSY)	82.5503	442
NODE_571_seqlen:2633	1790	2005	72	Dtpsy_1145	Outer membrane efflux protein (Precursor)	Acidovorax ebreus (strain TPSY)	70.8333	442
NODE_231_seqlen:3193	2521	3192	224	Dtpsy_1148	Cation diffusion facilitator family transporter	Acidovorax ebreus (strain TPSY)	84.8214	340
NODE_372_seqlen:730	367	729	121	Dtpsy_1148	Cation diffusion facilitator family transporter	Acidovorax ebreus (strain TPSY)	61.9835	340
NODE_1007_seqlen:253	3	251	83	Dtpsy_1151	Heavy metal translocating P-type ATPase	Acidovorax ebreus (strain TPSY)	62.6506	904
NODE_1075_seqlen:91	2	91	30	Dtpsy_1151	Heavy metal translocating P-type ATPase	Acidovorax ebreus (strain TPSY)	100	904
NODE_980_seqlen:211	1	210	70	Dtpsy_1151	Heavy metal translocating P-type ATPase	Acidovorax ebreus (strain TPSY)	100	904
NODE_838_seqlen:385	3	383	127	Dtpsy_1151	Heavy metal translocating P-type ATPase	Acidovorax ebreus (strain TPSY)	90.5512	904
NODE_631_seqlen:233	2	232	77	Dtpsy_1151	Heavy metal translocating P-type ATPase	Acidovorax ebreus (strain TPSY)	100	904
NODE_1690_seqlen:142	2	127	42	Dtpsy_1151	Heavy metal translocating P-type ATPase	Acidovorax ebreus (strain TPSY)	100	904
NODE_614_seqlen:655	2	655	218	Dtpsy_1151	Heavy metal translocating P-type ATPase	Acidovorax ebreus (strain TPSY)	86.6972	904
NODE_1168_seqlen:173	1	171	57	Dtpsy_1151	Heavy metal translocating P-type ATPase	Acidovorax ebreus (strain TPSY)	64.9123	904
NODE_696_seqlen:419	149	418	90	Dtpsy_1151	Heavy metal translocating P-type ATPase	Acidovorax ebreus (strain TPSY)	98.8889	904
NODE_489_seqlen:171	81	170	30	Dtpsy_1151	Heavy metal translocating P-type ATPase	Acidovorax ebreus (strain TPSY)	100	904
NODE_1518_seqlen:167	1	165	55	Dtpsy_1152	Efflux transporter, RND family, MFP subunit (Precursor)	Acidovorax ebreus (strain TPSY)	100	435
NODE_566_seqlen:757	202	720	173	Dtpsy_1152	Efflux transporter, RND family, MFP subunit (Precursor)	Acidovorax ebreus (strain TPSY)	99.422	435
NODE_1897_seqlen:156	61	156	32	Dtpsy_1152	Efflux transporter, RND family, MFP subunit (Precursor)	Acidovorax ebreus (strain TPSY)	100	435
NODE_1135_seqlen:197	57	197	47	Dtpsy_1152	Efflux transporter, RND family, MFP subunit (Precursor)	Acidovorax ebreus (strain TPSY)	63.8298	435
NODE_1125_seqlen:286	186	284	33	Dtpsy_1153	Transporter, hydrophobe/amphiphile efflux-1 (HAE1) family (Precursor)	Acidovorax ebreus (strain TPSY)	100	1058
NODE_370_seqlen:459	3	458	152	Dtpsy_1153	Transporter, hydrophobe/amphiphile efflux-1 (HAE1) family (Precursor)	Acidovorax ebreus (strain TPSY)	90.7895	1058
NODE_565_seqlen:259	1	258	86	Dtpsy_1153	Transporter, hydrophobe/amphiphile efflux-1 (HAE1) family (Precursor)	Acidovorax ebreus (strain TPSY)	100	1058
NODE_400_seqlen:185	3	185	61	Dtpsy_1153	Transporter, hydrophobe/amphiphile efflux-1 (HAE1) family (Precursor)	Acidovorax ebreus (strain TPSY)	100	1058
NODE_1743_seqlen:199	2	199	66	Dtpsy_1153	Transporter, hydrophobe/amphiphile efflux-1 (HAE1) family (Precursor)	Acidovorax ebreus (strain TPSY)	81.8182	1058
NODE_1595_seqlen:209	1	207	69	Dtpsy_1153	Transporter, hydrophobe/amphiphile efflux-1 (HAE1) family (Precursor)	Acidovorax ebreus (strain TPSY)	100	1058
NODE_1776_seqlen:82	2	49	16	Dtpsy_1153	Transporter, hydrophobe/amphiphile efflux-1 (HAE1) family (Precursor)	Acidovorax ebreus (strain TPSY)	100	1058
NODE_618_seqlen:73	1	66	22	Dtpsy_1153	Transporter, hydrophobe/amphiphile efflux-1 (HAE1) family (Precursor)	Acidovorax ebreus (strain TPSY)	100	1058
NODE_736_seqlen:314	1	312	104	Dtpsy_1153	Transporter, hydrophobe/amphiphile efflux-1 (HAE1) family (Precursor)	Acidovorax ebreus (strain TPSY)	86.5385	1058
NODE_1010_seqlen:232	2	232	77	Dtpsy_1153	Transporter, hydrophobe/amphiphile efflux-1 (HAE1) family (Precursor)	Acidovorax ebreus (strain TPSY)	93.5065	1058
NODE_865_seqlen:296	2	295	98	Dtpsy_1153	Transporter, hydrophobe/amphiphile efflux-1 (HAE1) family (Precursor)	Acidovorax ebreus (strain TPSY)	100	1058
NODE_447_seqlen:113	1	111	37	Dtpsy_1153	Transporter, hydrophobe/amphiphile efflux-1 (HAE1) family (Precursor)	Acidovorax ebreus (strain TPSY)	100	1058
NODE_112_seqlen:1346	748	1344	199	Dtpsy_1154	RND efflux system, outer membrane lipoprotein, NodT family (Precursor)	Acidovorax ebreus (strain TPSY)	79.8995	501
NODE_1125_seqlen:286	4	162	53	Dtpsy_1154	RND efflux system, outer membrane lipoprotein, NodT family (Precursor)	Acidovorax ebreus (strain TPSY)	69.8113	501
NODE_828_seqlen:266	2	265	88	Dtpsy_1154	RND efflux system, outer membrane lipoprotein, NodT family (Precursor)	Acidovorax ebreus (strain TPSY)	100	501
NODE_1141_seqlen:83	1	81	27	Dtpsy_1154	RND efflux system, outer membrane lipoprotein, NodT family (Precursor)	Acidovorax ebreus (strain TPSY)	100	501
NODE_1412_seqlen:375	2	373	124	Dtpsy_1154	RND efflux system, outer membrane lipoprotein, NodT family (Precursor)	Acidovorax ebreus (strain TPSY)	100	501
NODE_112_seqlen:1346	2	229	76	Dtpsy_1156	Major facilitator superfamily MFS 1	Acidovorax ebreus (strain TPSY)	98.6842	393
NODE_118_seqlen:1870	1069	1869	267	Dtpsy_1156	Major facilitator superfamily MFS 1	Acidovorax ebreus (strain TPSY)	83.8951	393
NODE_118_seqlen:1870	318	842	175	Dtpsy_1157	Transcriptional regulator, TetR family	Acidovorax ebreus (strain TPSY)	100	194
NODE_41_seqlen:1687	429	1655	409	Dtpsy_1158	Mercuric reductase	Acidovorax ebreus (strain TPSY)	100	484
NODE_360_seqlen:2052	1356	1997	214	ECOK1357_2564	Transposase for transposon Tn3 domain protein	Escherichia coli OK1357	41.6667	300
NODE_85_seqlen:2021	230	406	59	ETEC_2646	Putative uncharacterized protein	Escherichia coli O78:H11 (strain H10407 / ETEC)	55	104
NODE_85_seqlen:2021	477	524	16	ETEC_2646	Putative uncharacterized protein	Escherichia coli O78:H11 (strain H10407 / ETEC)	62.5	104
NODE_36_seqlen:1359	1112	1339	76	GGI1_00120	Putative uncharacterized protein	Acidithiobacillus sp. GGI-221	42.1053	94
NODE_43_seqlen:3578	833	1873	347	glr3371	-appr-1processing protein domain	Acidovorax citrulli AAC00-1	54.4669	345
NODE_772_seqlen:980	705	950	82	Gura_1360	Putative uncharacterized protein	Geobacter uraniireducens (strain Rf4)	33.3333	107
NODE_19_seqlen:6059	306	2219	638	HMPREF0026_02006	Predicted protein	Acinetobacter junii SH205	33.7942	645
NODE_19_seqlen:6059	2261	3685	475	HMPREF0026_02007	Predicted protein	Acinetobacter junii SH205	47.0711	484
NODE_34_seqlen:7903	1294	1803	170	HMPREF1030_04955	Putative uncharacterized protein	Pseudomonas sp. 2 1 26	57.5269	218
NODE_253_seqlen:3193	2360	2950	197	HMPREF8578_0286	Putative uncharacterized protein	Streptococcus sanguinis ATCC 49296	28.1407	225
NODE_295_seqlen:3844	1014	1613	200	HMPREF9538_02539	Putative uncharacterized protein	Klebsiella sp. MS 92-3	33.4951	250
NODE_172_seqlen:4441	3576	4433	286	Maqu_4187	Transposase	Marinobacter aquaeolei (strain ATCC 700491 / DSM 11845 / VT8)	68.1818	422
NODE_45_seqlen:3325	351	1598	416	MDS_2172	Ultraviolet light resistance protein B	Pseudomonas mendocina (strain NK-01)	38.8489	419
NODE_37_seqlen:6108	3413	5002	530	METUNv1_01705	Putative DNA modification methylase	Methyloversatilis universalis FAM5	30.8929	571
NODE_34_seqlen:7903	2038	2388	117	mvaT	Transcriptional regulator MvaT, P16 subunit	Pseudomonas aeruginosa (strain PA7)	74.3802	125
NODE_34_seqlen:7903	896	1291	132	mvpA	MvpA	Pseudomonas aeruginosa	92.4242	136
NODE_356_seqlen:730	20	373	118	ND092	Putative uncharacterized protein	Pseudomonas sp. ND6	83.0508	169
NODE_78_seqlen:7743	2505	3017	171	Nit79A3_1380	Putative uncharacterized protein	Nitrosomonas sp. (strain Is79A3)	44.1341	175
NODE_1211_seqlen:294	3	293	97	ofn44	Putative uncharacterized protein ofn44	Pseudomonas aeruginosa	100	108
NODE_552_seqlen:1694	907	1692	262	OMB55_00011050	Sugar phosphate permease	gamma proteobacterium HIMB55	44.7368	423
NODE_712_seqlen:486	2	409	136	OMB55_00011050	Sugar phosphate permease	gamma proteobacterium HIMB55	44.1176	423
NODE_656_seqlen:929	400	759	120	OR16_39114	TetR family transcriptional regulator	Cupriavidus basilensis OR16	35.1145	198
NODE_364_seqlen:3222	1531	3222	564	ORF	Putative metal transporter ATPase	Pseudomonas aeruginosa	96.8085	771
NODE_364_seqlen:3222	510	1604	365	ORF	Putative cytochrome c	Pseudomonas aeruginosa	83.8356	365
NODE_1811_seqlen:140	3	140	46	PA0508	Probable acyl-CoA dehydrogenase	Pseudomonas aeruginosa (strain ATCC 15692 / PAO1 / 1C / PRS 101 / LMG 12228)	69.5652	592
NODE_314_seqlen:96	4	96	31	PA0508	Probable acyl-CoA dehydrogenase	Pseudomonas aeruginosa (strain ATCC 15692 / PAO1 / 1C / PRS 101 / LMG 12228)	93.5484	592
NODE_538_seqlen:312	1	312	104	PA0508	Probable acyl-CoA dehydrogenase	Pseudomonas aeruginosa (strain ATCC 15692 / PAO1 / 1C / PRS 101 / LMG 12228)	88.4615	592
NODE_413_seqlen:488	100	363	88	PA14_31180	Putative uncharacterized protein	Pseudomonas aeruginosa (strain UCBPP-PA14)	51.1111	353
NODE_413_seqlen:488	416	487	24	PA14_31180	Putative uncharacterized protein	Pseudomonas aeruginosa (strain UCBPP-PA14)	75	353
NODE_327_seqlen:2744	1679	2287	203	PA2G_02166	Cytochrome c biogenesis ATP-binding export protein ccmA	Pseudomonas aeruginosa 2192	85.7143	203
NODE_9_seqlen:5304	318	614	99	PA2G_05459	Putative uncharacterized protein	Pseudomonas aeruginosa 2192	91.9192	99
NODE_176_seqlen:1352	368	1177	270	parA	Putative partitioning protein	Pseudomonas fluorescens (strain SBW25)	31.6364	283
NODE_1041_seqlen:293	2	292	97	Pfl01_2745	Putative ligase	Pseudomonas fluorescens (strain Pf0-1)	75.2577	519
NODE_650_seqlen:579	2	577	192	Pfl01_2745	Putative ligase	Pseudomonas fluorescens (strain Pf0-1)	67.1875	519
NODE_73_seqlen:2069	1303	1962	220	PFLU_2769	Putative acetyltransferase	Pseudomonas fluorescens (strain SBW25)	46.3636	229
NODE_222_seqlen:2054	1748	2053	102	PLA107_01685	Putative uncharacterized protein	Pseudomonas syringae pv. lachrymans str. M301315	55.3398	117
NODE_377_seqlen:2393	1313	2209	299	Plav_0577	Taurine catabolism dioxygenase TauD/TfdA	Parvibaculum lavamentivorans (strain DS-1 / DSM 13023 / NCIMB 13966)	42.6667	339
NODE_643_seqlen:1369	717	1280	188	plu3938	Unknown protein	Photorhabdus luminescens subsp. laumondii (strain TT01)	34.5745	199
NODE_296_seqlen:2258	469	801	111	PMA4326_12944	Putative uncharacterized protein	Pseudomonas syringae pv. maculicola str. ES4326	44.1441	137
NODE_139_seqlen:1543	134	649	172	PMA4326_13219	Putative uncharacterized protein	Pseudomonas syringae pv. maculicola str. ES4326	36.0465	174
NODE_164_seqlen:2894	9	1016	336	PMA4326_13319	Putative transcriptional regulator	Pseudomonas syringae pv. maculicola str. ES4326	69.6429	398
NODE_56_seqlen:3434	2616	3431	272	PMA4326_13324	Putative transmembrane secretion-related protein	Pseudomonas syringae pv. maculicola str. ES4326	48.1752	337
NODE_56_seqlen:3434	891	2024	378	PMA4326_13334	Putative transmembrane secretion-related protein	Pseudomonas syringae pv. maculicola str. ES4326	44.8549	389
NODE_56_seqlen:3434	438	872	145	PMA4326_13339	Putative pilus biogenesis-like protein	Pseudomonas syringae pv. maculicola str. ES4326	43.8356	155
NODE_60_seqlen:4380	3	839	279	PMA4326_13364	Putative type II and type III secretion system pilus protein	Pseudomonas syringae pv. maculicola str. ES4326	68.4588	550
NODE_31_seqlen:6908	1731	2792	354	PMA4326_13419	Putative uncharacterized protein	Pseudomonas syringae pv. maculicola str. ES4326	34.8315	414
NODE_31_seqlen:6908	3012	4247	412	PMA4326_13434	Putative uncharacterized protein	Pseudomonas syringae pv. maculicola str. ES4326	35.5856	686
NODE_31_seqlen:6908	4491	5057	189	PMA4326_13434	Putative uncharacterized protein	Pseudomonas syringae pv. maculicola str. ES4326	47.619	686
NODE_31_seqlen:6908	5623	6684	354	PMA4326_13454	Putative uncharacterized protein	Pseudomonas syringae pv. maculicola str. ES4326	43.6813	367
NODE_199_seqlen:5731	918	1418	167	PMA4326_13899	Putative uncharacterized protein	Pseudomonas syringae pv. maculicola str. ES4326	54.491	249
NODE_328_seqlen:3144	1961	2494	178	PMA4326_14159	Putative uncharacterized protein	Pseudomonas syringae pv. maculicola str. ES4326	40.7821	182
NODE_253_seqlen:3193	1939	2151	71	PMA4326_14274	Putative uncharacterized protein	Pseudomonas syringae pv. maculicola str. ES4326	60.5634	90
NODE_326_seqlen:7302	2552	3790	413	PMA4326_14499	Two-component response regulator	Pseudomonas syringae pv. maculicola str. ES4326	45.5189	517
NODE_21_seqlen:3495	408	1112	235	PMA4326_14584	Putative uncharacterized protein	Pseudomonas syringae pv. maculicola str. ES4326	39.8305	265
NODE_21_seqlen:3495	1159	1842	228	PMA4326_14589	Putative uncharacterized protein	Pseudomonas syringae pv. maculicola str. ES4326	44.7368	229
NODE_241_seqlen:3797	362	730	123	PMA4326_14604	Putative uncharacterized protein	Pseudomonas syringae pv. maculicola str. ES4326	61.7886	125
NODE_270_seqlen:845	144	539	132	PMA4326_14619	Putative conjugative transfer protein	Pseudomonas syringae pv. maculicola str. ES4326	52.6316	133
NODE_385_seqlen:1951	710	937	76	Pnap_4407	Putative uncharacterized protein	Polaromonas naphthalenivorans (strain CJ2)	40.7895	90
NODE_73_seqlen:2069	625	1107	161	PPL19_20791	Putative uncharacterized protein	Pseudomonas psychrotolerans L19	60.2484	160
NODE_175_seqlen:2994	1742	1996	85	PPL19_22424	Putative uncharacterized protein	Pseudomonas psychrotolerans L19	55.2941	88
NODE_525_seqlen:1983	696	1982	429	PPS_2611	Putative uncharacterized protein	Pseudomonas putida S16	70.4128	651
NODE_591_seqlen:933	4	588	195	PPS_2611	Putative uncharacterized protein	Pseudomonas putida S16	71.4286	651
NODE_379_seqlen:1024	123	1022	300	PPS_2614	Putative transporter	Pseudomonas putida S16	70.6667	821
NODE_1202_seqlen:252	1	252	84	PPS_2614	Putative transporter	Pseudomonas putida S16	76.1905	821
NODE_1737_seqlen:185	6	185	60	PPS_2614	Putative transporter	Pseudomonas putida S16	86.6667	821
NODE_19_seqlen:6059	5127	5825	233	PPS_2639	Deoxyribonuclease I	Pseudomonas putida S16	54.5064	321
NODE_19_seqlen:6059	5825	6016	64	PPS_2639	Deoxyribonuclease I	Pseudomonas putida S16	60.9375	321
NODE_2046_seqlen:79	4	78	25	PPUBIRD1_2663	RND efflux transporter	Pseudomonas putida (strain BIRD-1)	92	821
NODE_1162_seqlen:372	1	372	124	PPUBIRD1_2665	Putative uncharacterized protein	Pseudomonas putida (strain BIRD-1)	79.8387	452
NODE_1179_seqlen:87	5	82	26	PPUBIRD1_2665	Putative uncharacterized protein	Pseudomonas putida (strain BIRD-1)	80.7692	452
NODE_1047_seqlen:88	2	82	27	PPUBIRD1_2665	Putative uncharacterized protein	Pseudomonas putida (strain BIRD-1)	92.5926	452
NODE_201_seqlen:4337	2372	3544	391	pQBR0004	Putative uncharacterized protein	Pseudomonas fluorescens (strain SBW25)	44.9495	409
NODE_158_seqlen:1811	10	237	76	pQBR0020	Putative uncharacterized protein	Pseudomonas fluorescens (strain SBW25)	28.9474	123
NODE_158_seqlen:1811	415	1161	249	pQBR0021	Putative transmembrane protein	Pseudomonas fluorescens (strain SBW25)	31.2	305
NODE_60_seqlen:4380	848	1774	309	pQBR0029	Putative transmembrane protein	Pseudomonas fluorescens (strain SBW25)	41.1576	309
NODE_60_seqlen:4380	2966	4357	464	pQBR0032	Putative pilus assembly-related protein	Pseudomonas fluorescens (strain SBW25)	47.5687	597
NODE_164_seqlen:2894	1040	2179	380	pQBR0038	Putative transcriptional regulator	Pseudomonas fluorescens (strain SBW25)	67.1053	380
NODE_207_seqlen:2629	1176	2498	441	pQBR0041	Putative transmembrane protein	Pseudomonas fluorescens (strain SBW25)	36.4017	525
NODE_207_seqlen:2629	76	1122	349	pQBR0042	Putative uncharacterized protein	Pseudomonas fluorescens (strain SBW25)	57.3066	360
NODE_171_seqlen:4315	491	2149	553	pQBR0044	Putative uncharacterized protein	Pseudomonas fluorescens (strain SBW25)	66.6667	609
NODE_289_seqlen:669	9	662	218	pQBR0045	Putative transmembrane protein	Pseudomonas fluorescens (strain SBW25)	29.5455	1143
NODE_238_seqlen:1206	2	1180	393	pQBR0045	Putative transmembrane protein	Pseudomonas fluorescens (strain SBW25)	33.7379	1143
NODE_139_seqlen:1543	886	1533	216	pQBR0056	Putative catabolite gene activator family protein	Pseudomonas fluorescens (strain SBW25)	27.8539	233
NODE_145_seqlen:4419	3177	3845	223	pQBR0128	Putative DNA-binding protein	Pseudomonas fluorescens (strain SBW25)	41.0714	233
NODE_818_seqlen:163	16	162	49	pQBR0134	Putative autotransporter	Pseudomonas fluorescens (strain SBW25)	44.898	866
NODE_558_seqlen:485	2	469	156	pQBR0134	Putative autotransporter	Pseudomonas fluorescens (strain SBW25)	33.3333	866
NODE_66_seqlen:760	7	741	245	pQBR0134	Putative autotransporter	Pseudomonas fluorescens (strain SBW25)	38.8	866
NODE_241_seqlen:3797	741	3581	947	pQBR0191	Putative uncharacterized protein	Pseudomonas fluorescens (strain SBW25)	58.5263	960
NODE_326_seqlen:7302	6066	7301	412	pQBR0209	Putative DNA primase	Pseudomonas fluorescens (strain SBW25)	47.381	462
NODE_326_seqlen:7302	3967	5064	366	pQBR0212	Putative transmembrane protein	Pseudomonas fluorescens (strain SBW25)	36.0215	410
NODE_1630_seqlen:75	2	70	23	pQBR0240	Putative uncharacterized protein	Pseudomonas fluorescens (strain SBW25)	73.913	147
NODE_295_seqlen:3844	3506	3844	113	pQBR0240	Putative uncharacterized protein	Pseudomonas fluorescens (strain SBW25)	64.0351	147
NODE_328_seqlen:3144	1330	1662	111	pQBR0381	Putative uncharacterized protein	Pseudomonas fluorescens (strain SBW25)	51.3514	132
NODE_62_seqlen:1674	490	807	106	pQBR0442	Putative uncharacterized protein	Pseudomonas fluorescens (strain SBW25)	41.5094	131
NODE_121_seqlen:6019	416	5863	1816	pQBR0471	Putative two-component regulator sensor histidine kinase fused response regulator protein	Pseudomonas fluorescens (strain SBW25)	33.5388	1946
NODE_514_seqlen:1469	1093	1410	106	PsgB076_27180	Putative uncharacterized protein	Pseudomonas syringae pv. glycinea str. B076	48.1132	106
NODE_132_seqlen:3109	122	1801	560	PSPA7_3742	Putative uncharacterized protein	Pseudomonas aeruginosa (strain PA7)	94.1071	560
NODE_124_seqlen:1111	46	1080	345	PST_0552	Putative transposase	Pseudomonas stutzeri (strain A1501)	96.5217	345
NODE_483_seqlen:1808	2	1747	582	PSTAA_3548	Putative uncharacterized protein	Pseudomonas stutzeri (strain DSM 4166 / CMT.9.A)	97.4227	997
NODE_443_seqlen:524	1	522	174	PSTAA_3548	Putative uncharacterized protein	Pseudomonas stutzeri (strain DSM 4166 / CMT.9.A)	100	997
NODE_360_seqlen:2052	631	867	79	PSTAA_3550	Putative uncharacterized protein	Pseudomonas stutzeri (strain DSM 4166 / CMT.9.A)	100	79
NODE_1126_seqlen:175	3	173	57	PSTAA_4033	Putative uncharacterized protein	Pseudomonas stutzeri (strain DSM 4166 / CMT.9.A)	100	309
NODE_713_seqlen:327	2	301	100	PSTAA_4033	Putative uncharacterized protein	Pseudomonas stutzeri (strain DSM 4166 / CMT.9.A)	100	309
NODE_360_seqlen:2052	1	429	143	PSTAA_4033	Putative uncharacterized protein	Pseudomonas stutzeri (strain DSM 4166 / CMT.9.A)	90.2098	309
NODE_73_seqlen:2069	392	619	76	PSYPI_16575	Putative uncharacterized protein	Pseudomonas syringae pv. pisi str. 1704B	46.0526	84
NODE_78_seqlen:7743	3411	3638	76	PSYPI_29904	Putative uncharacterized protein	Pseudomonas syringae pv. pisi str. 1704B	73.6842	77
NODE_34_seqlen:7903	6401	7486	362	PSYTB_25034	Putative uncharacterized protein	Pseudomonas syringae pv. tabaci ATCC 11528	40.4372	371
NODE_37_seqlen:6108	1	471	157	recA	Protein RecA	Pseudomonas mendocina (strain NK-01)	55.414	347
NODE_145_seqlen:4419	4037	4417	127	recA	Protein RecA	Pseudomonas mendocina (strain NK-01)	66.9291	347
NODE_228_seqlen:1355	301	768	156	Reut_A0381	Putative uncharacterized protein	Cupriavidus pinatubonensis (strain JMP134 / LMG 1197)	57.0513	158
NODE_404_seqlen:1600	246	557	104	Reut_B3744	Putative uncharacterized protein	Cupriavidus pinatubonensis (strain JMP134 / LMG 1197)	50	110
NODE_406_seqlen:1688	1	423	141	Rmet_2366	Putative enoyl-CoA hydratase/isomerase	Ralstonia metallidurans (strain CH34 / ATCC 43123 / DSM 2839)	100	289
NODE_1512_seqlen:452	62	451	130	Rmet_2369	Major facilitator superfamily MFS 1	Ralstonia metallidurans (strain CH34 / ATCC 43123 / DSM 2839)	92.3077	408
NODE_537_seqlen:158	1	156	52	Rmet_2369	Major facilitator superfamily MFS 1	Ralstonia metallidurans (strain CH34 / ATCC 43123 / DSM 2839)	100	408
NODE_778_seqlen:940	106	939	278	Rmet_2373	Putative uncharacterized protein	Ralstonia metallidurans (strain CH34 / ATCC 43123 / DSM 2839)	96.0432	556
NODE_286_seqlen:507	2	448	149	Rmet_2374	Putative uncharacterized protein	Ralstonia metallidurans (strain CH34 / ATCC 43123 / DSM 2839)	92.6174	159
NODE_364_seqlen:3222	2	523	174	Rmet_2377	Putative cytochrome c4	Ralstonia metallidurans (strain CH34 / ATCC 43123 / DSM 2839)	92.5287	224
NODE_610_seqlen:1090	806	1090	95	Rmet_2397	Putative membrane protein	Ralstonia metallidurans (strain CH34 / ATCC 43123 / DSM 2839)	100	268
NODE_607_seqlen:961	497	961	155	Rmet_2397	Putative membrane protein	Ralstonia metallidurans (strain CH34 / ATCC 43123 / DSM 2839)	67.0968	268
NODE_610_seqlen:1090	2	760	253	Rmet_2398	Putative pyridine nucleotide-disulfide oxidoreductase, class I	Ralstonia metallidurans (strain CH34 / ATCC 43123 / DSM 2839)	83.7945	458
NODE_453_seqlen:356	3	356	118	Rmet_2398	Putative pyridine nucleotide-disulfide oxidoreductase, class I	Ralstonia metallidurans (strain CH34 / ATCC 43123 / DSM 2839)	87.2881	458
NODE_641_seqlen:1450	3	1289	429	RSp0442	Probable channel-forming component of a multidrug resistance efflux pump protein	Ralstonia solanacearum (strain GMI1000)	69.2308	495
NODE_253_seqlen:3193	41	1129	363	SEEM030_10730	Uncharacterized protein	Salmonella enterica subsp. enterica serovar Montevideo str. SARB30	61.3699	371
NODE_132_seqlen:3109	1770	2897	376	Smlt1329	Putative uncharacterized protein	Stenotrophomonas maltophilia (strain K279a)	93.617	376
NODE_1868_seqlen:126	3	125	41	smr	Putative small multidrug resistance protein	Escherichia coli	75.6098	105
NODE_182_seqlen:1274	1	186	62	smr	Putative small multidrug resistance protein	Escherichia coli	74.1935	105
NODE_720_seqlen:673	1	528	176	sseA	Sulfurtransferase	Cupriavidus taiwanensis (strain R1 / LMG 19424)	37.7778	285
NODE_43_seqlen:3578	223	828	202	STAUR_1046	Conserved uncharacterized protein	Stigmatella aurantiaca (strain DW4/3-1)	40.1961	209
NODE_98_seqlen:3840	3400	3840	147	tnpA	Transposase	Pseudomonas putida	82.3129	416
NODE_583_seqlen:235	3	233	77	tnpA	Transposase	Pseudomonas putida	72.7273	416
NODE_500_seqlen:313	1	312	104	tnpA	Transposase TnpA	Pseudomonas sp. ND6	100	1009
NODE_456_seqlen:160	10	159	50	tnpA	Transposase TnpA	Pseudomonas sp. ND6	96	1009
NODE_1340_seqlen:222	2	220	73	tnpA	Transposase TnpA	Pseudomonas sp. ND6	98.6301	1009
NODE_134_seqlen:1791	2	1222	407	tnpA	Transposase TnpA	Pseudomonas sp. ND6	100	1009
NODE_1173_seqlen:442	2	442	147	tnpA	Transposase TnpA	Pseudomonas sp. ND6	98.6395	1009
NODE_580_seqlen:667	3	665	221	tnpA	Transposase TnpA	Pseudomonas sp. ND6	100	1009
NODE_988_seqlen:322	3	320	106	tnpA	Transposase	Pseudomonas putida	77.3585	416
NODE_85_seqlen:2021	3	161	53	tnpA-5	Putative transposase	Pseudomonas aeruginosa	92.4528	275
NODE_78_seqlen:7743	2	628	209	tnpA-5	Putative transposase	Pseudomonas aeruginosa	91.3876	275
NODE_749_seqlen:799	95	727	211	tnpR	Tn5501 resolvase	Pseudomonas sp. ND6	93.3649	211
NODE_78_seqlen:7743	7012	7731	240	tnpS	Tn4661 TnpS	Pseudomonas aeruginosa	47.5	348
NODE_62_seqlen:1674	57	437	127	XNC1_p0006	Putative uncharacterized protein	Xenorhabdus nematophila (strain ATCC 19061 / DSM 3370 / LMG 1036 / NCIB 9965 / AN6)	46.875	130
NODE_199_seqlen:5731	1881	3266	462	XNC1_p0056	Putative DNA (Cytosine-5-)-methyltransferase	Xenorhabdus nematophila (strain ATCC 19061 / DSM 3370 / LMG 1036 / NCIB 9965 / AN6)	52.8139	575
