# Supplementary material for: Intraclonal genome diversity of Pseudomonas aeruginosa clones CHA and TB
Source: BMC Genomics. 2013 Jun 22;14:416. doi: 10.1186/1471-2164-14-416 (PMC3697988; doi:10.1186/1471-2164-14-416)
Supplement: Additional file 10: Table S9 — “Alignment of strain 491-specific accessory genome contigs versus UniProt-database”, contains results of database similarity search for proteins encoded in the strain 491-specific DNA. [file 1471-2164-14-416-S10.xls]

## Sheet: Sheet1
Additional Table 9: Alignment of strain 491-specific accessory genome contigs versus UniProt-database
contigs	contig_start	contig_stop	len_aa	gene	description	taxon	% id	protein length
NODE_298_seqlen:365	173	364	64	ADG881_1461	RND transporter, HAE1 family	Alcanivorax sp. DG881	85.9375	1064
NODE_298_seqlen:365	39	170	44	ADG881_1461	RND transporter, HAE1 family	Alcanivorax sp. DG881	84.0909	1064
NODE_324_seqlen:304	1	303	101	Ajs_2639	Putative uncharacterized protein	Acidovorax sp. (strain JS42)	100	274
NODE_510_seqlen:238	2	67	22	Alide2_1566	P-type conjugative transfer protein TrbL	Alicycliphilus denitrificans (strain DSM 14773 / CIP 107495 / K601)	100	461
NODE_98_seqlen:941	1	219	73	Alide2_1603	Chromate transporter, chromate ion transporter (CHR) family	Alicycliphilus denitrificans (strain DSM 14773 / CIP 107495 / K601)	79.4521	409
NODE_98_seqlen:941	228	737	170	Alide2_1604	GCN5-related N-acetyltransferase	Alicycliphilus denitrificans (strain DSM 14773 / CIP 107495 / K601)	88.2353	176
NODE_724_seqlen:502	3	500	166	Alide2_1605	ParB domain protein nuclease	Alicycliphilus denitrificans (strain DSM 14773 / CIP 107495 / K601)	84.9398	683
NODE_1886_seqlen:72	1	72	24	Alide2_2161	ParB domain protein nuclease	Alicycliphilus denitrificans (strain DSM 14773 / CIP 107495 / K601)	91.6667	688
NODE_692_seqlen:663	2	511	170	arsH3	NADPH-dependent FMN reductase, ArsH-like	Herminiimonas arsenicoxydans	100	240
NODE_1439_seqlen:274	2	154	51	arsR2	Transcriptional regulator, ArsR family	Stenotrophomonas maltophilia D457	100	115
NODE_2288_seqlen:117	3	116	38	AXYL_01106	Type IV secretory pathway, VirB4 component	Achromobacter xylosoxidans (strain A8)	100	964
NODE_1119_seqlen:151	1	150	50	AXYL_01106	Type IV secretory pathway, VirB4 component	Achromobacter xylosoxidans (strain A8)	100	964
NODE_825_seqlen:195	3	191	63	AXYL_01131	Transcriptional regulator 2	Achromobacter xylosoxidans (strain A8)	100	296
NODE_134_seqlen:1417	797	1417	207	AXYL_01131	Transcriptional regulator 2	Achromobacter xylosoxidans (strain A8)	100	296
NODE_172_seqlen:2335	1173	1811	213	AXYL_01133	Bacterial regulatory helix-turn-helix protein, LysR family protein 34	Achromobacter xylosoxidans (strain A8)	93.8967	213
NODE_172_seqlen:2335	575	883	103	AXYL_01135	Putative uncharacterized protein	Achromobacter xylosoxidans (strain A8)	100	103
NODE_2360_seqlen:63	2	61	20	AZOSEA13650	Conserved plasmid related protein	Aromatoleum aromaticum (strain EbN1)	100	757
NODE_1667_seqlen:75	3	74	24	AZOSEA13650	Conserved plasmid related protein	Aromatoleum aromaticum (strain EbN1)	100	757
NODE_1741_seqlen:111	49	111	21	Bpet1086	Putative uncharacterized protein	Bordetella petrii (strain ATCC BAA-461 / DSM 12804 / CCUG 43448)	100	464
NODE_99_seqlen:702	173	541	123	Bpet1092	Putative helicase	Bordetella petrii (strain ATCC BAA-461 / DSM 12804 / CCUG 43448)	85.3659	620
NODE_665_seqlen:203	2	202	67	Bpet1092	Putative helicase	Bordetella petrii (strain ATCC BAA-461 / DSM 12804 / CCUG 43448)	100	620
NODE_1592_seqlen:87	2	85	28	Bxeno_A3230	Putative uncharacterized protein	Burkholderia xenovorans (strain LB400)	100	146
NODE_1161_seqlen:508	3	209	69	Bxeno_A3238	Putative uncharacterized protein	Burkholderia xenovorans (strain LB400)	100	505
NODE_1865_seqlen:145	1	144	48	Bxeno_A3238	Putative uncharacterized protein	Burkholderia xenovorans (strain LB400)	100	505
NODE_565_seqlen:199	5	187	61	CF510_09902	Integrase	Pseudomonas aeruginosa PADK2 CF510	100	644
NODE_1439_seqlen:274	183	272	30	CF510_10017	Uncharacterized protein	Pseudomonas aeruginosa PADK2 CF510	96.6667	144
NODE_2409_seqlen:73	2	73	24	CF510_10017	Uncharacterized protein	Pseudomonas aeruginosa PADK2 CF510	100	144
NODE_1740_seqlen:224	3	215	71	CF510_10062	ParB domain-containing protein nuclease	Pseudomonas aeruginosa PADK2 CF510	98.5915	493
NODE_325_seqlen:716	426	716	97	CF510_10077	Uncharacterized protein	Pseudomonas aeruginosa PADK2 CF510	100	615
NODE_1295_seqlen:96	3	95	31	CF510_10077	Uncharacterized protein	Pseudomonas aeruginosa PADK2 CF510	100	615
NODE_2245_seqlen:124	4	123	40	CF510_10077	Uncharacterized protein	Pseudomonas aeruginosa PADK2 CF510	100	615
NODE_758_seqlen:81	3	80	26	CF510_10097	Uncharacterized protein	Pseudomonas aeruginosa PADK2 CF510	100	506
NODE_2211_seqlen:72	3	71	23	DSC_10065	Putative chromosome segregation protein	Pseudoxanthomonas spadix (strain BD-a59)	100	686
NODE_1014_seqlen:612	2	610	203	HEAR1961	Putative permease of the major facilitator superfamily	Herminiimonas arsenicoxydans	100	410
NODE_1389_seqlen:346	159	344	62	HEAR1969	Putative uncharacterized protein	Herminiimonas arsenicoxydans	50	291
NODE_533_seqlen:229	3	227	75	HEAR1983	Putative uncharacterized protein	Herminiimonas arsenicoxydans	84	245
NODE_1160_seqlen:151	3	149	49	HEAR1983	Putative uncharacterized protein	Herminiimonas arsenicoxydans	100	245
NODE_1986_seqlen:90	3	89	29	HEAR1993	Putative uncharacterized protein	Herminiimonas arsenicoxydans	100	369
NODE_1502_seqlen:201	140	199	20	HEAR1993	Putative uncharacterized protein	Herminiimonas arsenicoxydans	100	369
NODE_1502_seqlen:201	3	86	28	HEAR1994	Putative uncharacterized protein	Herminiimonas arsenicoxydans	100	106
NODE_1054_seqlen:490	65	367	101	HEAR1995	Putative uncharacterized protein	Herminiimonas arsenicoxydans	100	101
NODE_1433_seqlen:73	1	72	24	HEAR1996	Putative uncharacterized protein	Herminiimonas arsenicoxydans	100	759
NODE_2258_seqlen:104	2	100	33	HEAR1996	Putative uncharacterized protein	Herminiimonas arsenicoxydans	100	759
NODE_338_seqlen:81	3	80	26	HEAR1996	Putative uncharacterized protein	Herminiimonas arsenicoxydans	100	759
NODE_786_seqlen:267	2	121	40	HEAR2000	Putative uncharacterized protein	Herminiimonas arsenicoxydans	97.5	206
NODE_380_seqlen:471	2	469	156	HEAR2005	Putative uncharacterized protein	Herminiimonas arsenicoxydans	91.6667	728
NODE_2359_seqlen:88	2	88	29	HEAR2005	Putative uncharacterized protein	Herminiimonas arsenicoxydans	100	728
NODE_1717_seqlen:281	2	280	93	HEAR2005	Putative uncharacterized protein	Herminiimonas arsenicoxydans	100	728
NODE_1172_seqlen:300	3	233	77	HEAR2016	Putative uncharacterized protein	Herminiimonas arsenicoxydans	100	229
NODE_872_seqlen:240	2	238	79	HEAR2020	Putative uncharacterized protein	Herminiimonas arsenicoxydans	100	960
NODE_1104_seqlen:123	3	122	40	HEAR2020	Putative uncharacterized protein	Herminiimonas arsenicoxydans	100	960
NODE_218_seqlen:402	2	346	115	HEAR2022	Putative DNA repair protein RadC	Herminiimonas arsenicoxydans	100	164
NODE_112_seqlen:299	3	161	53	HEAR2022	Putative DNA repair protein RadC	Herminiimonas arsenicoxydans	77.3585	164
NODE_1183_seqlen:188	3	161	53	HEAR2023	Putative uncharacterized protein	Herminiimonas arsenicoxydans	100	148
NODE_2265_seqlen:75	2	73	24	HEAR2024	Putative uncharacterized protein	Herminiimonas arsenicoxydans	100	315
NODE_1712_seqlen:89	5	88	28	HEAR2025	Putative uncharacterized protein	Herminiimonas arsenicoxydans	100	465
NODE_1741_seqlen:111	8	49	14	HEAR2026	Putative uncharacterized protein	Herminiimonas arsenicoxydans	100	119
NODE_1161_seqlen:508	262	507	82	HEAR2028	Putative uncharacterized protein	Herminiimonas arsenicoxydans	71.9512	125
NODE_808_seqlen:729	239	694	152	HEAR2029	Putative uncharacterized protein	Herminiimonas arsenicoxydans	100	152
NODE_808_seqlen:729	3	236	78	HEAR2030	Putative uncharacterized protein	Herminiimonas arsenicoxydans	100	105
NODE_555_seqlen:307	2	307	102	HEAR2031	Putative uncharacterized protein	Herminiimonas arsenicoxydans	100	614
NODE_99_seqlen:702	161	700	180	HEAR2031	Putative uncharacterized protein	Herminiimonas arsenicoxydans	81.6667	614
NODE_550_seqlen:1426	450	632	61	HEAR2049	Putative uncharacterized protein	Herminiimonas arsenicoxydans	90.1639	116
NODE_550_seqlen:1426	584	778	65	HEAR2049	Putative uncharacterized protein	Herminiimonas arsenicoxydans	64	116
NODE_550_seqlen:1426	2	274	91	HEAR2050	Putative transcriptional regulator, LysR family	Herminiimonas arsenicoxydans	100	296
NODE_271_seqlen:1066	1	342	114	HEAR2052	Putative transcriptional regulator, LysR family	Herminiimonas arsenicoxydans	95.614	301
NODE_271_seqlen:1066	452	1063	204	HEAR2053	Putative uncharacterized protein	Herminiimonas arsenicoxydans	99.0196	326
NODE_866_seqlen:379	2	376	125	HEAR2053	Putative uncharacterized protein	Herminiimonas arsenicoxydans	100	326
NODE_1003_seqlen:186	3	182	60	int	Integrase	Herminiimonas arsenicoxydans	70	647
NODE_2422_seqlen:69	3	68	22	int	Integrase	Herminiimonas arsenicoxydans	100	647
NODE_1260_seqlen:161	2	160	53	int	Integrase	Herminiimonas arsenicoxydans	98.1132	647
NODE_1660_seqlen:89	2	88	29	LTSEMON_5145	DNA repair protein RadC	Salmonella enterica subsp. enterica serovar Montevideo str. S5-403	62.069	294
NODE_2309_seqlen:90	1	90	30	LTSEMON_5145	DNA repair protein RadC	Salmonella enterica subsp. enterica serovar Montevideo str. S5-403	62.5	294
NODE_1711_seqlen:199	12	74	21	LTSEMON_5145	DNA repair protein RadC	Salmonella enterica subsp. enterica serovar Montevideo str. S5-403	76.1905	294
NODE_322_seqlen:841	35	451	139	PA14_31230	Putative uncharacterized protein	Pseudomonas aeruginosa (strain UCBPP-PA14)	91.3669	175
NODE_172_seqlen:2335	2	496	165	PA15_09852	Heavy metal RND efflux outer membrane protein, CzcC family	Pseudomonas aeruginosa 152504	98.1818	435
NODE_1146_seqlen:381	1	69	23	PA15_14721	Putative uncharacterized protein	Pseudomonas aeruginosa 152504	100	81
NODE_144_seqlen:195	2	193	64	PA15_14721	Putative uncharacterized protein	Pseudomonas aeruginosa 152504	98.4375	81
NODE_1622_seqlen:139	1	90	30	PA15_14726	Conjugation TrbI family protein	Pseudomonas aeruginosa 152504	100	428
NODE_161_seqlen:278	1	276	92	PA15_14731	Conjugal transfer protein TrbG/VirB9/CagX	Pseudomonas aeruginosa 152504	70.6522	330
NODE_322_seqlen:841	517	792	92	PA15_28747	Putative uncharacterized protein	Pseudomonas aeruginosa 152504	86.9565	92
NODE_994_seqlen:537	2	346	115	PA15_28757	Putative nrbE-like protein	Pseudomonas aeruginosa 152504	76.5217	436
NODE_1308_seqlen:378	3	377	125	PA15_28757	Putative nrbE-like protein	Pseudomonas aeruginosa 152504	100	436
NODE_1114_seqlen:562	26	562	179	PA15_28757	Putative nrbE-like protein	Pseudomonas aeruginosa 152504	90.5028	436
NODE_1089_seqlen:122	3	119	39	PA15_28762	Putative uncharacterized protein	Pseudomonas aeruginosa 152504	100	85
NODE_590_seqlen:257	106	255	50	PA15_28762	Putative uncharacterized protein	Pseudomonas aeruginosa 152504	100	85
NODE_1138_seqlen:342	53	340	96	PA15_28772	Putative uncharacterized protein	Pseudomonas aeruginosa 152504	100	340
NODE_335_seqlen:155	1	153	51	PA15_28777	Phage integrase	Pseudomonas aeruginosa 152504	100	399
NODE_510_seqlen:238	73	237	55	PA15_32511	Putative lipoprotein (Fragment)	Pseudomonas aeruginosa 152504	80	94
NODE_1726_seqlen:72	2	70	23	PA15_32656	ParB family protein (Fragment)	Pseudomonas aeruginosa 152504	100	292
NODE_1054_seqlen:490	436	489	18	PA39016_001010067	Putative uncharacterized protein	Pseudomonas aeruginosa 39016	77.7778	48
NODE_244_seqlen:885	2	883	294	PA39016_001030055	Putative uncharacterized protein	Pseudomonas aeruginosa 39016	95.2381	691
NODE_881_seqlen:150	3	98	32	PACL_0727	Putative uncharacterized protein	Pseudomonas aeruginosa	100	95
NODE_1599_seqlen:116	3	116	38	parB	Nuclease ParB (CMGI-2)	Ralstonia metallidurans (strain CH34 / ATCC 43123 / DSM 2839)	100	683
NODE_2424_seqlen:51	3	50	16	parB	Nuclease ParB (CMGI-2)	Ralstonia metallidurans (strain CH34 / ATCC 43123 / DSM 2839)	100	683
NODE_2453_seqlen:51	2	49	16	parB	Nuclease ParB (CMGI-2)	Ralstonia metallidurans (strain CH34 / ATCC 43123 / DSM 2839)	100	683
NODE_1316_seqlen:278	3	47	15	Plav_3395	Putative uncharacterized protein	Parvibaculum lavamentivorans (strain DS-1 / DSM 13023 / NCIMB 13966)	100	245
NODE_271_seqlen:1066	488	1054	189	Psed_2053	Dyp-type peroxidase family	Pseudonocardia dioxanivorans (strain ATCC 55486 / DSM 44775 / JCM 13855 / CB1190)	54.4503	338
NODE_140_seqlen:263	86	262	59	Rmet_1252	Putative uncharacterized protein	Ralstonia metallidurans (strain CH34 / ATCC 43123 / DSM 2839)	91.5254	290
NODE_1842_seqlen:105	2	103	34	Rmet_2327	Putative adenine-specific DNA methyltransferase	Ralstonia metallidurans (strain CH34 / ATCC 43123 / DSM 2839)	100	369
NODE_1708_seqlen:95	3	95	31	SMD_1515	Protein-disulfide isomerase	Stenotrophomonas maltophilia D457	54.8387	255
NODE_926_seqlen:82	1	81	27	topB	DNA topoisomerase	Herminiimonas arsenicoxydans	100	673
NODE_1730_seqlen:135	3	134	44	topB	DNA topoisomerase	Herminiimonas arsenicoxydans	100	673
NODE_1687_seqlen:89	2	85	28	trbE	ATPase involved in conjugal transfer CagE TrbE VirB component of type IV transporter system (Protein belongs to CMGI-2)	Ralstonia metallidurans (strain CH34 / ATCC 43123 / DSM 2839)	100	819
NODE_1324_seqlen:228	1	228	76	trbE	TrbE-like protein	Pseudomonas aeruginosa (strain UCBPP-PA14)	100	817
NODE_2028_seqlen:91	3	89	29	trbG	Conjugal transfer protein	Ralstonia metallidurans (strain CH34 / ATCC 43123 / DSM 2839)	100	333
NODE_1402_seqlen:94	3	92	30	XAC2259	Putative uncharacterized protein	Xanthomonas axonopodis pv. citri (strain 306)	100	565
NODE_1258_seqlen:65	3	65	21	XC_2028	Putative uncharacterized protein	Xanthomonas campestris pv. campestris (strain 8004)	100	148
NODE_1159_seqlen:108	3	107	35	XC_2031	Type IV secretory pathway, VirB4 components	Xanthomonas campestris pv. campestris (strain 8004)	100	954
NODE_1522_seqlen:84	3	83	27	XC_2040	VirD4, Type IV secretory pathway, VirD4 components	Xanthomonas campestris pv. campestris (strain 8004)	100	729
NODE_1729_seqlen:126	3	122	40	XC_2040	VirD4, Type IV secretory pathway, VirD4 components	Xanthomonas campestris pv. campestris (strain 8004)	100	729
NODE_1742_seqlen:78	2	76	25	XC_2046	Plasmid-related protein	Xanthomonas campestris pv. campestris (strain 8004)	100	768
NODE_1389_seqlen:346	3	113	37	XC_2072	Phage-related protein	Xanthomonas campestris pv. campestris (strain 8004)	100	73
NODE_1419_seqlen:162	4	57	18	xcc-b100_2454	Putative uncharacterized protein	Xanthomonas campestris pv. campestris (strain B100)	77.7778	54
NODE_1419_seqlen:162	63	107	15	xcc-b100_2454	Putative uncharacterized protein	Xanthomonas campestris pv. campestris (strain B100)	73.3333	54
NODE_1471_seqlen:138	2	136	45	XCV2298	Phage-related integrase	Xanthomonas campestris pv. vesicatoria (strain 85-10)	100	647
NODE_2248_seqlen:47	3	47	15	XCV2360	Putative membrane protein	Xanthomonas campestris pv. vesicatoria (strain 85-10)	100	507
NODE_2427_seqlen:80	2	79	26	XCV2367	Putative uncharacterized protein	Xanthomonas campestris pv. vesicatoria (strain 85-10)	100	955
NODE_143_seqlen:189	3	188	62	XCV2367	Putative uncharacterized protein	Xanthomonas campestris pv. vesicatoria (strain 85-10)	100	955
NODE_1020_seqlen:96	3	95	31	XCV2367	Putative uncharacterized protein	Xanthomonas campestris pv. vesicatoria (strain 85-10)	100	955
NODE_283_seqlen:102	3	101	33	XCV2371	Putative secreted protein (Precursor)	Xanthomonas campestris pv. vesicatoria (strain 85-10)	100	230
NODE_1202_seqlen:133	3	131	43	XCV2377	Putative membrane protein	Xanthomonas campestris pv. vesicatoria (strain 85-10)	100	730
NODE_1915_seqlen:87	2	85	28	XF_1718	Phage-related integrase	Xylella fastidiosa	100	653
NODE_2007_seqlen:81	2	79	26	XF_1718	Phage-related integrase	Xylella fastidiosa	96.1538	653
NODE_1985_seqlen:65	3	65	21	XF_1718	Phage-related integrase	Xylella fastidiosa	100	653
NODE_1316_seqlen:278	172	237	22	XF_1770	Putative uncharacterized protein	Xylella fastidiosa	77.2727	296
NODE_2281_seqlen:81	2	79	26	XF_1779	Putative uncharacterized protein	Xylella fastidiosa	100	177
