# Supplementary material for: Intraclonal genome diversity of Pseudomonas aeruginosa clones CHA and TB
Source: BMC Genomics. 2013 Jun 22;14:416. doi: 10.1186/1471-2164-14-416 (PMC3697988; doi:10.1186/1471-2164-14-416)
Supplement: Additional file 11: Table S10 — “TB63741-specific features”, describes SNPs and small indels differentiating strain TB63741 from its clonal variants. [file 1471-2164-14-416-S11.xls]

## Sheet: Tabelle1
Additional Table 10: TB63741-specific features
a: position according to PAO1 reference sequence NC_002516						b: taken from Dayhoff similarity index matrix (Dayhoff 1978)
TB63741-specific SNPs:
SNP-pos.a	ref-base	cons-base	locus_tag	codon change	aa-exchange	Dayhoff sim. indexb	pos. of changed aa	protein length [aa]	gene name	encoded product
386059	A	G	PA0343	CTG - CCG	L - P	4	98	265		hypothetical protein
666342	C	A	PA0604	ACG - AAG	T - K	20	132	348		probable ABC transporter binding protein component
789784	A	C	PA0719	CAC - CCC	H - P	5	44	125		hypothetical protein, phage Pf1-like
789807	G	C	PA0719	GCC - CCC	A - P	35	52	125		hypothetical protein, phage Pf1-like
794399	C	G	igrPA0726-27
843088	C	T	PA0775	GAG - GAA	syn.					hypothetical protein
896227	C	T	igrPA0819-20
1424439	G	C	PA1313	GCG - CCG	A - P	35	356	452		probable major facilitator superfamily (MFS) transporter
1746152	C	T	igrPA1602-03
2443096	C	A	igrPA2220-21
3056837	G	A	igrPA2701-02
3340267	G	A	PA2983	GGC - GGT	syn.					probable TolQ-type transport protein
3558951	G	A	PA3168	ACC - ATC	T - I	13	83	923	gyrA	DNA gyrase subunit A
4006711	C	T	PA3574	CCG - TCG	P - S	27	68	212	nalD	transcriptional regulator NalD, repressor of mexAB-oprM
5212972	T	A	PA4646	CTG - CAG	L - Q	8	54	212	upp	uracil phosphoribosyltransferase
5341652	G	A	PA4756	ACC - ACT	syn.				carB	carbamoylphosphate synthetase large subunit
5348116	G	A	PA4761	TCC - TCA	syn.				dnaK	heat shock protein DnaK
5500536	A	G	PA4902	TAC - TGC	Y - C	3	37	298		probable transcriptional regulator
5661014	C	T	PA5030	CGC - TGC	R - C	1	220	438		probable major facilitator superfamily (MFS) transporter
5684825	C	T	igrPA5046-47
5975145	G	A	PA5307	CTG - TTG	syn.					hypothetical protein
6172210	A	G	igrPA5480-81
SNPs in TBCF10839 and TB121838, but not in TBCF63741:
SNP-pos.a	ref-base	cons-base	locus_tag	codon change	aa-exchange	Dayhoff sim. indexb	pos. of changed aa	protein length [aa]	gene name	encoded product
1060636	A	G	PA0977	TCT - TCC	syn.					hypothetical protein
1060665	T	G	PA0977	AAT - CAT	N - H	23	53	107		hypothetical protein
2049112	G	A	PA1878	CTC - TTC	L - F	17	13	192		hypothetical protein
2267467	G	A	PA2068	CCG - CTG	P - L	4	43	387		probable major facilitator superfamily (MFS) transporter
2995654	G	A	PA2648	GCG - GCA	syn.				nuoM	NADH dehydrogenase I chain M
5755853	G	T	PA5112	GCC - GAC	A - D	15	129	646	estA	esterase EstA
specific small indels in strain 63741:
positiona	reference	variant	locus_tag	indel	position within locus	effect			gene name	encoded product
661746	ATCAGCGAGG	A	PA0600	9nt-del, in-frame	after pos. 1432 in 2394 bp ORF	in-frame deletion of 3 aa (likely ISEGSE -> ISE) within aa 478-483 of 797 aa protein, in predicted PAS-domain				prob. two-component sensor
789895	ACA	A	PA0719	2nt-del, out-of-frame	after pos. 242 in 378 bp ORF	out-of-frame deletion after aa 80 of 125 aa protein				hypothetical protein, phage Pf1-like
1045254	CG	C	PA0958	1nt-del, out-of-frame	after pos. 61 in 1332 bp ORF	out-of-frame deletion after aa 20 of 449 aa protein, at the end of the predicted signal peptide			oprD	Basic amino acid, basic peptide and imipenem outer membrane porin OprD precursor
