# Supplementary material for: Intraclonal genome diversity of Pseudomonas aeruginosa clones CHA and TB
Source: BMC Genomics. 2013 Jun 22;14:416. doi: 10.1186/1471-2164-14-416 (PMC3697988; doi:10.1186/1471-2164-14-416)
Supplement: Additional file 12: Table S11 — “Alignment of TB63741-specific accessory genome contigs versus UniProt-database”, contains results of database similarity search for proteins encoded in the strain TB63741-specific DNA. [file 1471-2164-14-416-S12.xls]

## Sheet: specnir63741vsuniprot_parsedand
Additional Table 11: Alignment of TB63741-specific accessory genome contigs versus UniProt-database
Contig	Alignment results
	start	stop	length-aa	gene	description	taxon	protein length
NODE_127_seqlen:_8105nt	2390	3454	354	BC1002_6514	Gp37Gp68 family protein	Burkholderia sp. (strain CCGE1002)	370.698
NODE_32_seqlen:_9637nt	6713	7507	264	Bcep1808_6988	Metallophosphoesterase	Burkholderia vietnamiensis (strain G4 / LMG 22486)	272.154
NODE_163_seqlen:_12434nt	5235	6986	583	Bcep1808_7539	SNF2-related protein	Burkholderia vietnamiensis (strain G4 / LMG 22486)	603.138
NODE_248_seqlen:_1727nt	320	1435	371	Bphyt_7273	Integrase family protein	Burkholderia phytofirmans (strain DSM 17436 / PsJN)	384.142
NODE_248_seqlen:_1727nt	15	128	37	Bphyt_7273	Integrase family protein	Burkholderia phytofirmans (strain DSM 17436 / PsJN)	380
NODE_127_seqlen:_8105nt	509	1582	357	Bpro_5428	Putative uncharacterized protein	Polaromonas sp. (strain JS666 / ATCC BAA-500)	404
NODE_659_seqlen:_1149nt	68	1147	359	Bxeno_C1113	Transposase	Burkholderia xenovorans (strain LB400)	971
NODE_32_seqlen:_9637nt	1336	2091	251	CTS44_26008	Zinc metalloproteinase Mpr protein	Comamonas testosteroni S44	276.201
NODE_59_seqlen:_8460nt	5901	6962	353	dotB	Defect in organelle trafficking protein DotB (ATPase)	Legionella longbeachae serogroup 1 (strain NSW150)	379.223
NODE_44_seqlen:_8050nt	6978	8039	353	dotL	Putative uncharacterized protein dotL	Legionella longbeachae serogroup 1 (strain NSW150)	779.791
NODE_299_seqlen:_1481nt	3	263	86	FI	Tail sheath protein	Phage PS17	386
NODE_423_seqlen:_672nt	3	671	222	FI	Tail sheath protein	Phage PS17	386
NODE_876_seqlen:_141nt	3	140	45	FI	Tail sheath protein	Phage PS17	386
NODE_473_seqlen:_156nt	2	154	50	GK0543	Phage-related protein	Geobacillus kaustophilus	870
NODE_247_seqlen:_1483nt	287	799	170	gpI	Pyocin R2_PP, tail formation protein GpI	Pseudomonas entomophila (strain L48)	203
NODE_418_seqlen:_1256nt	737	1255	172	gpV	Pyocin R2_PP, tail spike protein	Pseudomonas entomophila (strain L48)	185
NODE_37_seqlen:_11772nt	9337	10260	307	HCH_04017	Putative uncharacterized protein	Hahella chejuensis (strain KCTC 2396)	347.735
NODE_75_seqlen:_5866nt	1061	1561	166	HELO_4175	Putative uncharacterized protein	Halomonas elongata (strain ATCC 33173 / DSM 2581 / NBRC 15536 / NCIMB 2198 / 1H9)	196.631
NODE_81_seqlen:_2733nt	548	1942	464	HMPREF0018_00079	Phage replication protein CRI	Acinetobacter radioresistens SH164	478.968
NODE_52_seqlen:_6222nt	228	1238	336	int	Integrase/recombinase (E2 protein)	Acinetobacter baumannii (strain AYE)	337
NODE_485_seqlen:_727nt	525	725	66	LHK_01652	Putative uncharacterized protein	Laribacter hongkongensis (strain HLHK9)	118.209
NODE_159_seqlen:_1778nt	944	1687	247	Maqu_1505	Putative uncharacterized protein	Marinobacter aquaeolei (strain ATCC 700491 / DSM 11845 / VT8)	622.912
NODE_22_seqlen:_21296nt	6979	8097	372	MettuDRAFT_0096	Integrase family protein	Methylobacter tundripaludum SV96	379.957
NODE_22_seqlen:_21296nt	3433	5277	614	MettuDRAFT_0098	Integrase family protein	Methylobacter tundripaludum SV96	624.824
NODE_33_seqlen:_9002nt	2581	4728	715	Mmc1_2541	DNA topoisomerase	Magnetococcus sp. (strain MC-1)	722.772
NODE_75_seqlen:_5866nt	4811	5731	306	Nham_3348	Putative uncharacterized protein	Nitrobacter hamburgensis (strain X14 / DSM 10229)	308.914
NODE_22_seqlen:_21296nt	3	614	203	None	Putative uncharacterized protein	Pseudomonas resinovorans	248.448
NODE_40_seqlen:_1529nt	121	615	164	None	Contractile tube protein	Pseudomonas phage PS17	168
NODE_247_seqlen:_1483nt	814	1482	222	None	Orf20	Pseudomonas phage phiCTX	755.196
NODE_289_seqlen:_210nt	1	201	66	None	Orf20	Pseudomonas phage phiCTX	762
NODE_299_seqlen:_1481nt	771	1277	168	None	Putative uncharacterized protein	Pseudomonas aeruginosa	780.355
NODE_299_seqlen:_1481nt	328	765	145	None	Putative tail fiber assembley protein	Pseudomonas aeruginosa	156.154
NODE_540_seqlen:_544nt	10	540	176	None	Gp1	Stenotrophomonas phage S1	686.913
NODE_560_seqlen:_551nt	124	384	86	None	Orf38	Pseudomonas phage phiCTX	117
NODE_621_seqlen:_1061nt	307	564	85	None	Putative uncharacterized protein	Pseudomonas phage PAJU2	87
NODE_704_seqlen:_1337nt	1040	1330	96	PA0614	Putative uncharacterized protein	Pseudomonas aeruginosa	147.464
NODE_204_seqlen:_301nt	4	300	98	PA14_14220	Putative nucleoid-associated protein	Pseudomonas aeruginosa (strain UCBPP-PA14)	337.443
NODE_513_seqlen:_422nt	3	317	104	PA14_35730	Putative uncharacterized protein	Pseudomonas aeruginosa (strain UCBPP-PA14)	124
NODE_456_seqlen:_1466nt	910	1170	86	PA2G_01051	Putative uncharacterized protein	Pseudomonas aeruginosa 2192	87
NODE_160_seqlen:_5904nt	2713	3462	249	PA2G_02944	Putative uncharacterized protein	Pseudomonas aeruginosa 2192	250
NODE_608_seqlen:_1487nt	777	1394	205	PA2G_05859	Putative uncharacterized protein	Pseudomonas aeruginosa 2192	209
NODE_171_seqlen:_5591nt	160	465	101	PA2G_05964	Predicted protein	Pseudomonas aeruginosa 2192	114
NODE_75_seqlen:_5866nt	3642	4400	252	PA2G_05972	Putative uncharacterized protein	Pseudomonas aeruginosa 2192	255
NODE_444_seqlen:_2014nt	1734	2012	92	PA2G_05977	Putative uncharacterized protein	Pseudomonas aeruginosa 2192	129
NODE_444_seqlen:_2014nt	668	1363	231	PA2G_05978	Putative uncharacterized protein	Pseudomonas aeruginosa 2192	231.996
NODE_444_seqlen:_2014nt	251	580	109	PA2G_05979	Phage holin, lambda family	Pseudomonas aeruginosa 2192	110
NODE_444_seqlen:_2014nt	21	251	76	PA2G_05980	Putative uncharacterized protein	Pseudomonas aeruginosa 2192	205
NODE_1017_seqlen:_278nt	39	278	79	PA39016_000100010	Putative uncharacterized protein	Pseudomonas aeruginosa 39016	239
NODE_171_seqlen:_5591nt	1878	2096	72	PA39016_000100015	Putative uncharacterized protein	Pseudomonas aeruginosa 39016	76
NODE_171_seqlen:_5591nt	3729	3965	78	PA39016_000100018	Putative uncharacterized protein	Pseudomonas aeruginosa 39016	79
NODE_171_seqlen:_5591nt	3965	4303	112	PA39016_000100019	Putative uncharacterized protein	Pseudomonas aeruginosa 39016	128
NODE_75_seqlen:_5866nt	2	640	212	PA39016_000100021	Putative uncharacterized protein	Pseudomonas aeruginosa 39016	261
NODE_75_seqlen:_5866nt	2339	2644	101	PA39016_000100025	Putative uncharacterized protein	Pseudomonas aeruginosa 39016	102
NODE_1682_seqlen:_119nt	2	118	38	PA39016_000100037	Predicted chitinase; lytic protein	Pseudomonas aeruginosa 39016	203
NODE_621_seqlen:_1061nt	8	307	99	PA39016_003080010	Putative uncharacterized protein	Pseudomonas aeruginosa 39016	122
NODE_456_seqlen:_1466nt	140	682	180	PACL_0038	Putative uncharacterized protein	Pseudomonas aeruginosa	233
NODE_65_seqlen:_2395nt	167	1444	425	PACL_0344	Putative uncharacterized protein	Pseudomonas aeruginosa	426
NODE_65_seqlen:_2395nt	1465	1773	102	PACL_0345	Putative uncharacterized protein	Pseudomonas aeruginosa	103
NODE_65_seqlen:_2395nt	1776	2246	156	PACL_0346	Putative uncharacterized protein	Pseudomonas aeruginosa	480
NODE_69_seqlen:_1279nt	108	818	236	PACL_0346	Putative uncharacterized protein	Pseudomonas aeruginosa	472
NODE_69_seqlen:_1279nt	856	1149	97	PACL_0347	Putative uncharacterized protein	Pseudomonas aeruginosa	101
NODE_160_seqlen:_5904nt	32	1333	433	PACL_0443	ATP-dependent Clp protease proteolytic subunit	Pseudomonas aeruginosa	693
NODE_89_seqlen:_125nt	3	86	27	PACL_0707	Hypothetical bacteriophage protein	Pseudomonas aeruginosa	149
NODE_256_seqlen:_4858nt	876	1628	250	parB	Chromosome partitioning protein ParB	Pseudomonas syringae pv. phaseolicola (strain 1448A / Race 6)	295.918
NODE_37_seqlen:_11772nt	3	740	245	PFL_1978	Putative uncharacterized protein	Pseudomonas fluorescens (strain Pf-5 / ATCC BAA-477)	577
NODE_194_seqlen:_1164nt	2	1162	386	PFL_1989	DNA primase domain protein	Pseudomonas fluorescens (strain Pf-5 / ATCC BAA-477)	743.075
NODE_517_seqlen:_535nt	108	533	141	PFL_1989	DNA primase domain protein	Pseudomonas fluorescens (strain Pf-5 / ATCC BAA-477)	766.752
NODE_540_seqlen:_544nt	1	525	174	PFL_1989	DNA primase domain protein	Pseudomonas fluorescens (strain Pf-5 / ATCC BAA-477)	740.743
NODE_172_seqlen:_1669nt	86	1486	466	PFL_2013	Tail tape meausure protein	Pseudomonas fluorescens (strain Pf-5 / ATCC BAA-477)	856.839
NODE_389_seqlen:_2079nt	409	1245	278	PFL_2014	Pyocin R2_PP, tail formation protein	Pseudomonas fluorescens (strain Pf-5 / ATCC BAA-477)	278.993
NODE_592_seqlen:_281nt	139	279	46	PFWH6_1165	Putative uncharacterized protein	Pseudomonas fluorescens WH6	172
NODE_140_seqlen:_2016nt	847	1893	348	PLES_07891	Integrase	Pseudomonas aeruginosa (strain LESB58)	349
NODE_140_seqlen:_2016nt	265	618	117	PLES_07901	Putative uncharacterized protein	Pseudomonas aeruginosa (strain LESB58)	118
NODE_171_seqlen:_5591nt	1459	1836	125	PLES_07931	Putative uncharacterized protein	Pseudomonas aeruginosa (strain LESB58)	435.739
NODE_75_seqlen:_5866nt	5405	5803	132	PLES_08011	Putative uncharacterized protein	Pseudomonas aeruginosa (strain LESB58)	292
NODE_106_seqlen:_3579nt	2877	3578	233	PLES_08021	DNA replication protein DnaC	Pseudomonas aeruginosa (strain LESB58)	262
NODE_106_seqlen:_3579nt	1450	2841	463	PLES_08031	Putative DnaB-like replicative helicase	Pseudomonas aeruginosa (strain LESB58)	464
NODE_106_seqlen:_3579nt	396	1082	228	PLES_08041	Putative metallophosphoesterase	Pseudomonas aeruginosa (strain LESB58)	229
NODE_476_seqlen:_332nt	133	330	65	PLES_08091	Predicted chitinase; lytic protein	Pseudomonas aeruginosa (strain LESB58)	205
NODE_603_seqlen:_84nt	2	82	26	PLES_08111	Putative uncharacterized protein	Pseudomonas aeruginosa (strain LESB58)	247
NODE_94_seqlen:_4423nt	580	1137	185	PLES_08281	Putative uncharacterized protein	Pseudomonas aeruginosa (strain LESB58)	186
NODE_171_seqlen:_5591nt	4672	5028	118	PLES_13371	Putative uncharacterized protein	Pseudomonas aeruginosa (strain LESB58)	119
NODE_1402_seqlen:_79nt	3	77	24	PLES_13481	Putative uncharacterized protein	Pseudomonas aeruginosa (strain LESB58)	77
NODE_1096_seqlen:_84nt	3	83	26	PLES_13491	Putative uncharacterized protein	Pseudomonas aeruginosa (strain LESB58)	247
NODE_1364_seqlen:_204nt	3	203	66	PLES_13491	Putative uncharacterized protein	Pseudomonas aeruginosa (strain LESB58)	247
NODE_796_seqlen:_686nt	40	621	193	PLES_13501	Putative small subunit (Nu1 homolog) of DNA packaging dimer	Pseudomonas aeruginosa (strain LESB58)	194
NODE_119_seqlen:_4485nt	2593	4485	630	PLES_13511	Putative large subunit (GpA homolog) of DNA packaging dimer	Pseudomonas aeruginosa (strain LESB58)	654
NODE_119_seqlen:_4485nt	768	2393	541	PLES_13521	Putative portal protein	Pseudomonas aeruginosa (strain LESB58)	574
NODE_94_seqlen:_4423nt	1944	3599	551	PLES_13641	Putative uncharacterized protein	Pseudomonas aeruginosa (strain LESB58)	552
NODE_94_seqlen:_4423nt	1348	1911	187	PLES_13651	Putative uncharacterized protein	Pseudomonas aeruginosa (strain LESB58)	195
NODE_621_seqlen:_1061nt	715	1059	114	PLES_13701	Putative uncharacterized protein	Pseudomonas aeruginosa (strain LESB58)	228
NODE_1170_seqlen:_295nt	2	295	97	PLES_13701	Putative uncharacterized protein	Pseudomonas aeruginosa (strain LESB58)	228
NODE_456_seqlen:_1466nt	1036	1326	96	PLES_13711	Putative uncharacterized protein	Pseudomonas aeruginosa (strain LESB58)	248
NODE_27_seqlen:_14605nt	12329	14551	740	PLES_45041	Putative uncharacterized protein	Pseudomonas aeruginosa (strain LESB58)	752.368
NODE_128_seqlen:_2089nt	5	646	213	Pmen_1313	Putative exonuclease, RdgC	Pseudomonas mendocina (strain ymp)	319.5
NODE_93_seqlen:_3708nt	1939	2229	96	Pmen_3988	Putative uncharacterized protein	Pseudomonas mendocina (strain ymp)	109
NODE_501_seqlen:_1031nt	422	1030	202	PP3029	DNA cytosine methyltransferase family protein	Pseudomonas putida (strain KT2440)	609
NODE_599_seqlen:_1229nt	3	1184	393	PP3029	DNA cytosine methyltransferase family protein	Pseudomonas putida (strain KT2440)	612.115
NODE_904_seqlen:_252nt	3	239	78	PP3049	Putative uncharacterized protein	Pseudomonas putida (strain KT2440)	222.857
NODE_171_seqlen:_5591nt	2227	2631	134	PputW619_3960	Putative uncharacterized protein	Pseudomonas putida (strain W619)	254
NODE_107_seqlen:_3862nt	1289	2974	561	pQBR0277	Putative uncharacterized protein	Pseudomonas fluorescens (strain SBW25)	614.573
NODE_127_seqlen:_8105nt	533	1573	346	pQBR0387	Putative uncharacterized protein	Pseudomonas fluorescens (strain SBW25)	387
NODE_26_seqlen:_17343nt	4966	6177	403	pRALTA_0172	Putative DNA methyltransferase, Modification methylase	Cupriavidus taiwanensis (strain R1 / LMG 19424)	414
NODE_120_seqlen:_7043nt	363	2486	707	priA	Primosomal protein N'	Pseudomonas aeruginosa (strain PA7)	715.716
NODE_93_seqlen:_3708nt	1930	2223	97	prtN	Transcriptional regulator prtN	Pseudomonas fluorescens (strain Pf-5 / ATCC BAA-477)	108
NODE_101_seqlen:_1830nt	2	484	160	prtR	Transcriptional regulator PrtR	Pseudomonas aeruginosa (strain UCBPP-PA14)	256
NODE_389_seqlen:_2079nt	1443	2078	211	PSA3335_0762	Phage late control gene D protein	Pseudomonas savastanoi pv. savastanoi NCPPB 3335	347
NODE_388_seqlen:_856nt	380	688	102	PSPA7_0355	Putative uncharacterized protein	Pseudomonas aeruginosa (strain PA7)	103
NODE_104_seqlen:_1103nt	140	889	249	PSPA7_0356	Exonuclease SbcC, putative	Pseudomonas aeruginosa (strain PA7)	250
NODE_104_seqlen:_1103nt	1	114	37	PSPA7_0357	Phage major capsid protein, P2 family	Pseudomonas aeruginosa (strain PA7)	342
NODE_706_seqlen:_236nt	2	235	77	PSPA7_0357	Phage major capsid protein, P2 family	Pseudomonas aeruginosa (strain PA7)	342
NODE_159_seqlen:_1778nt	872	1777	301	PSPA7_0360	Inner membrane protein	Pseudomonas aeruginosa (strain PA7)	443
NODE_159_seqlen:_1778nt	585	869	94	PSPA7_0361	Putative uncharacterized protein	Pseudomonas aeruginosa (strain PA7)	96
NODE_159_seqlen:_1778nt	1	585	194	PSPA7_0362	Putative uncharacterized protein	Pseudomonas aeruginosa (strain PA7)	518
NODE_488_seqlen:_1687nt	709	1686	325	PSPA7_0362	Putative uncharacterized protein	Pseudomonas aeruginosa (strain PA7)	518
NODE_488_seqlen:_1687nt	326	706	126	PSPA7_0363	Virulence-associated protein E	Pseudomonas aeruginosa (strain PA7)	127
NODE_2435_seqlen:_95nt	3	95	30	PSPA7_0364	Bbp36	Pseudomonas aeruginosa (strain PA7)	188
NODE_441_seqlen:_3526nt	263	646	127	PSPA7_0365	Transcriptional regulator, AlpA family	Pseudomonas aeruginosa (strain PA7)	128
NODE_441_seqlen:_3526nt	1383	1523	46	PSPA7_0365	Transcriptional regulator, AlpA family	Pseudomonas aeruginosa (strain PA7)	128
NODE_441_seqlen:_3526nt	1522	1617	31	PSPA7_0365	Transcriptional regulator, AlpA family	Pseudomonas aeruginosa (strain PA7)	128
NODE_441_seqlen:_3526nt	1987	3393	468	PSPA7_0368	Phage integrase	Pseudomonas aeruginosa (strain PA7)	469
NODE_49_seqlen:_231nt	2	133	43	PSPA7_0681	Putative uncharacterized protein	Pseudomonas aeruginosa (strain PA7)	232
NODE_49_seqlen:_231nt	136	231	31	PSPA7_0682	Bacterial nucleoid DNA-binding protein	Pseudomonas aeruginosa (strain PA7)	179
NODE_612_seqlen:_487nt	3	263	86	PSPA7_0683	Putative uncharacterized protein	Pseudomonas aeruginosa (strain PA7)	306
NODE_616_seqlen:_583nt	1	582	193	PSPA7_0683	Putative uncharacterized protein	Pseudomonas aeruginosa (strain PA7)	306
NODE_1425_seqlen:_204nt	2	97	31	PSPA7_0683	Putative uncharacterized protein	Pseudomonas aeruginosa (strain PA7)	306
NODE_401_seqlen:_890nt	2	301	99	PSPA7_0684	Tail fiber assembly protein, putative	Pseudomonas aeruginosa (strain PA7)	236
NODE_1267_seqlen:_247nt	2	247	81	PSPA7_0684	Tail fiber assembly protein, putative	Pseudomonas aeruginosa (strain PA7)	236
NODE_184_seqlen:_2436nt	1333	2433	366	PSPA7_0685	Putative tail fiber protein	Pseudomonas aeruginosa (strain PA7)	654
NODE_184_seqlen:_2436nt	797	1318	173	PSPA7_0686	Putative uncharacterized protein	Pseudomonas aeruginosa (strain PA7)	174
NODE_184_seqlen:_2436nt	4	801	265	PSPA7_0687	Putative uncharacterized protein	Pseudomonas aeruginosa (strain PA7)	390
NODE_1196_seqlen:_821nt	488	820	110	PSPA7_0687	Putative uncharacterized protein	Pseudomonas aeruginosa (strain PA7)	390
NODE_1196_seqlen:_821nt	180	488	102	PSPA7_0688	Putative uncharacterized protein	Pseudomonas aeruginosa (strain PA7)	106
NODE_168_seqlen:_2543nt	3	1901	632	PSPA7_0689	Putative tail tape measure protein	Pseudomonas aeruginosa (strain PA7)	684
NODE_1254_seqlen:_341nt	2	289	95	PSPA7_0692	Bacteriophage lysis protein	Pseudomonas aeruginosa (strain PA7)	161
NODE_588_seqlen:_97nt	3	86	27	PSPA7_0693	Lysozyme	Pseudomonas aeruginosa (strain PA7)	153
NODE_1101_seqlen:_424nt	286	423	45	PSPA7_0693	Lysozyme	Pseudomonas aeruginosa (strain PA7)	153
NODE_1101_seqlen:_424nt	35	286	83	PSPA7_0694	Putative uncharacterized protein	Pseudomonas aeruginosa (strain PA7)	84
NODE_837_seqlen:_922nt	230	676	148	PSPA7_0696	Tail tube	Pseudomonas aeruginosa (strain PA7)	149
NODE_629_seqlen:_538nt	3	536	177	PSPA7_0697	Tail sheath	Pseudomonas aeruginosa (strain PA7)	371
NODE_935_seqlen:_859nt	610	855	81	PSPA7_0697	Tail sheath	Pseudomonas aeruginosa (strain PA7)	371
NODE_935_seqlen:_859nt	5	595	196	PSPA7_0698	Putative virion morphogenesis protein	Pseudomonas aeruginosa (strain PA7)	221
NODE_357_seqlen:_1168nt	86	517	143	PSPA7_0699	Putative tail protein	Pseudomonas aeruginosa (strain PA7)	145
NODE_87_seqlen:_649nt	3	536	177	PSPA7_0701	Putative terminase, endonuclease subunit	Pseudomonas aeruginosa (strain PA7)	245
NODE_1590_seqlen:_135nt	1	135	44	PSPA7_0701	Putative terminase, endonuclease subunit	Pseudomonas aeruginosa (strain PA7)	245
NODE_373_seqlen:_1277nt	593	1276	227	PSPA7_0702	Phage major capsid protein, P2 family	Pseudomonas aeruginosa (strain PA7)	340
NODE_851_seqlen:_236nt	2	235	77	PSPA7_0702	Phage major capsid protein, P2 family	Pseudomonas aeruginosa (strain PA7)	340
NODE_373_seqlen:_1277nt	3	545	180	PSPA7_0703	Scaffold	Pseudomonas aeruginosa (strain PA7)	381
NODE_143_seqlen:_5521nt	506	2551	681	PSPA7_0704	Putative uncharacterized protein	Pseudomonas aeruginosa (strain PA7)	682
NODE_112_seqlen:_3046nt	807	3044	745	PSPA7_0713	Probable phage protein	Pseudomonas aeruginosa (strain PA7)	894.598
NODE_456_seqlen:_1466nt	656	922	88	PSPA7_2433	Putative uncharacterized protein	Pseudomonas aeruginosa (strain PA7)	230
NODE_357_seqlen:_1168nt	522	974	150	PSPA7_5056	Phage head completion protein (GPL)	Pseudomonas aeruginosa (strain PA7)	153
NODE_304_seqlen:_323nt	3	323	106	PSPA7_5071	Putative tail fiber protein	Pseudomonas aeruginosa (strain PA7)	654
NODE_401_seqlen:_890nt	318	890	190	PSPA7_5071	Putative tail fiber protein	Pseudomonas aeruginosa (strain PA7)	654
NODE_612_seqlen:_487nt	263	487	74	PSPA7_5074	Bacterial nucleoid DNA-binding protein	Pseudomonas aeruginosa (strain PA7)	179
NODE_1342_seqlen:_227nt	48	227	59	PSPA7_5074	Bacterial nucleoid DNA-binding protein	Pseudomonas aeruginosa (strain PA7)	179
NODE_1054_seqlen:_877nt	301	876	191	PSPA7_5075	Putative uncharacterized protein	Pseudomonas aeruginosa (strain PA7)	230
NODE_570_seqlen:_461nt	3	461	152	PSPA7_5076	Gp5 domain protein	Pseudomonas aeruginosa (strain PA7)	323
NODE_57_seqlen:_844nt	269	670	133	PSPA7_5077	Transcriptional regulator, CopG family	Pseudomonas aeruginosa (strain PA7)	134
NODE_752_seqlen:_213nt	2	97	31	PSPA7_5078	Conserved domain protein	Pseudomonas aeruginosa (strain PA7)	73
NODE_195_seqlen:_3038nt	702	1838	378	PSPPH_2791	Putative uncharacterized protein	Pseudomonas syringae pv. phaseolicola (strain 1448A / Race 6)	380.021
NODE_315_seqlen:_2452nt	1185	2450	421	PSPTOT1_0801	Terminase, large subunit	Pseudomonas syringae pv. tomato T1	666
NODE_465_seqlen:_1335nt	2	697	231	PSPTOT1_0801	Terminase, large subunit	Pseudomonas syringae pv. tomato T1	666
NODE_315_seqlen:_2452nt	19	837	272	PSPTOT1_0802	Portal protein, lambda family	Pseudomonas syringae pv. tomato T1	521
NODE_526_seqlen:_1236nt	599	1231	210	PSPTOT1_0802	Portal protein, lambda family	Pseudomonas syringae pv. tomato T1	523.493
NODE_485_seqlen:_727nt	2	496	164	PSPTOT1_0803	Bacteriophage-related protein	Pseudomonas syringae pv. tomato T1	374.156
NODE_1867_seqlen:_222nt	1	207	68	PSPTOT1_0803	Bacteriophage-related protein	Pseudomonas syringae pv. tomato T1	381
NODE_475_seqlen:_1282nt	663	1280	205	PSPTOT1_0812	Baseplate assembly protein J	Pseudomonas syringae pv. tomato T1	293
NODE_107_seqlen:_3862nt	3	800	265	Psyr_1520	SNF2-related:Helicase, C-terminal	Pseudomonas syringae pv. syringae (strain B728a)	650
NODE_149_seqlen:_5755nt	2646	5648	1000	res	Type III restriction enzyme	Bordetella petrii (strain ATCC BAA-461 / DSM 12804 / CCUG 43448)	1001
NODE_51_seqlen:_13223nt	6136	9057	973	RICGR_0853	IcmB protein	Rickettsiella grylli	1021.75
NODE_403_seqlen:_351nt	3	350	115	RL104	Nucleoid-associated protein RL104	Pseudomonas aeruginosa	338
NODE_22_seqlen:_21296nt	5306	6964	552	Rmet_6253	Putative integrase	Ralstonia metallidurans (strain CH34 / ATCC 43123 / DSM 2839)	555.016
NODE_37_seqlen:_11772nt	42	761	239	Rpic_2352	C-5 cytosine-specific DNA methylase	Ralstonia pickettii (strain 12J)	604.529
NODE_540_seqlen:_544nt	13	516	167	SSKA14_2712	DNA primase domain protein	Stenotrophomonas sp. SKA14	787.43
NODE_494_seqlen:_938nt	1	936	311	tnpA	IS1071 transposase	Ralstonia eutropha (strain JMP134)	971
NODE_733_seqlen:_1005nt	1	939	312	tnpA	IS1071 transposase	Ralstonia eutropha (strain JMP134)	971
NODE_91_seqlen:_5125nt	921	2276	451	topA	DNA topoisomerase	Capnocytophaga sputigena ATCC 33612	781.23
NODE_34_seqlen:_2868nt	2471	2854	127	traGD/dotL/trbC	Conjugal transfer protein TraG/TraD/DotL/TrbC/IcmO	Acetobacter pasteurianus (strain NBRC 3283 / LMG 1513 / CCTM 1153)	692.355
NODE_10_seqlen:_5349nt	2088	4208	706	Vapar_4594	Putative uncharacterized protein	Variovorax paradoxus (strain S110)	707
NODE_1054_seqlen:_877nt	8	307	99	VSAL_I1049	Putative uncharacterized protein	Aliivibrio salmonicida (strain LFI1238)	541
NODE_526_seqlen:_1236nt	605	1171	188	XALc_0209	Hypothetical phage-related protein	Xanthomonas albilineans (strain GPE PC73 / CFBP 7063)	542
NODE_526_seqlen:_1236nt	51	542	163	XALc_0210	Hypothetical phage-related protein	Xanthomonas albilineans (strain GPE PC73 / CFBP 7063)	433
NODE_27_seqlen:_14605nt	5058	8261	1067	XCVd0155	Putative uncharacterized protein (helicase-like?)	Xanthomonas campestris pv. vesicatoria (strain 85-10)	1811.42
NODE_29_seqlen:_13611nt	1250	6214	1654	XNC1_3586	Putative uncharacterized protein (nuclease-like?)	Xenorhabdus nematophila (strain ATCC 19061 / DSM 3370 / LMG 1036 / NCIB 9965 / AN6)	1673.98
NODE_275_seqlen:_2317nt	1359	1823	154	YpsIP31758_B0119	Putative type IV secretion system protein IcmJ/DotN	Yersinia pseudotuberculosis serotype O:1b (strain IP 31758)	234.433
